# Supplementary material for: Mitochondrial Gene Scoring System: Predicting Prognosis and Precision Therapy for TACE Non-Response in Hepatocellular Carcinoma Patients
Source: J Cancer. 2025 Jan 1;16(2):629–47. doi: 10.7150/jca.103946 (PMC11685679; doi:10.7150/jca.103946)
Supplement: Supplementary file 1 — The supplementary materials include the following sections: Figure S1: Hierarchical clustering; Figure S2: Comparison of the performance of nomograms; Figure S3: Enrichment analysis; Figure S4: Mutation waterfall plot; R script; Data. [file jcav16p0629s1.zip]

Archive with 6 entries (6 files):
- Figure S1-4 & R script.docx
- GSE104580_test.txt
- GSE104580_train.txt
- ICGC.txt
- TCGA_test.txt
- TCGA_train.txt
