# Supplementary material for: Mitochondrial Gene Scoring System: Predicting Prognosis and Precision Therapy for TACE Non-Response in Hepatocellular Carcinoma Patients
Source: J Cancer. 2025 Jan 1;16(2):629–47. doi: 10.7150/jca.103946 (PMC11685679; doi:10.7150/jca.103946)
Supplement: Supplementary file 1 — The supplementary materials include the following sections: Figure S1: Hierarchical clustering; Figure S2: Comparison of the performance of nomograms; Figure S3: Enrichment analysis; Figure S4: Mutation waterfall plot; R script; Data. [file jcav16p0629s1.zip › GSE104580_train.txt]

patientID	diagnosis	ACSM2A	MSRA	OGDHL	RDS	RDS_Group
GSM2803714	0	11.747501	9.094855	5.757132	0.390402259	Low
GSM2803696	0	11.839883	8.300036	5.673543	0.44626919	High
GSM2803767	1	8.851794	8.217966	7.640048	0.691205313	High
GSM2803780	1	8.368824	8.09179	5.76824	0.865496055	High
GSM2803728	0	9.667467	9.108629	9.453333	0.421561896	High
GSM2803657	0	12.138388	9.187865	9.681302	0.111522313	Low
GSM2803782	1	8.727941	8.372945	6.236224	0.774422182	High
GSM2803763	1	8.180704	9.172121	6.573491	0.757153075	High
GSM2803748	1	9.39295	8.192802	7.500319	0.637521588	High
GSM2803656	0	12.194404	10.452969	8.824989	0.055592606	Low
GSM2803734	0	12.612732	10.332098	9.099521	0	Low
GSM2803739	1	11.418316	9.408185	9.079182	0.213708735	Low
GSM2803719	0	10.413677	8.616617	9.229905	0.384937992	Low
GSM2803781	1	8.845237	8.853297	6.500411	0.708000756	High
GSM2803795	1	11.244271	9.526689	8.218131	0.2744649	Low
GSM2803700	0	10.536631	9.311043	7.803948	0.398352185	High
GSM2803779	1	9.306875	7.809239	7.104095	0.700319509	High
GSM2803689	0	9.672169	8.802624	7.167898	0.576262685	High
GSM2803791	1	9.103366	8.134326	6.949215	0.707841825	High
GSM2803778	1	12.456633	8.81334	8.934983	0.146169121	Low
GSM2803708	0	11.12404	9.683387	8.186139	0.278242474	Low
GSM2803741	1	6.911511	8.170862	6.304238	1	High
GSM2803721	0	11.986159	9.706898	9.933275	0.074504679	Low
GSM2803752	1	10.702997	9.31342	6.472655	0.455138582	High
GSM2803765	1	10.902941	8.694201	9.04912	0.331715167	Low
GSM2803724	0	10.17629	8.889921	8.299212	0.445090236	High
GSM2803717	0	12.180936	9.38131	8.879294	0.137557364	Low
GSM2803702	0	11.923377	9.638442	9.581234	0.107468411	Low
GSM2803683	0	11.553578	9.3143	7.721486	0.283173969	Low
GSM2803786	1	12.214749	9.721851	9.470359	0.073058241	Low
GSM2803692	0	10.207701	8.8033	8.450627	0.439437227	High
GSM2803788	1	9.537997	8.25206	5.610073	0.724523837	High
GSM2803704	0	9.380705	9.005433	8.173312	0.536946688	High
GSM2803716	0	10.947754	9.670914	8.558956	0.278521585	Low
GSM2803787	1	8.623391	7.913819	6.683734	0.796767901	High
GSM2803684	0	11.512467	9.222867	9.817276	0.174629827	Low
GSM2803727	0	10.06743	8.748504	10.12662	0.363844664	Low
GSM2803664	0	11.431569	9.069089	7.825342	0.310665912	Low
GSM2803774	1	8.766871	9.112829	7.624115	0.632387781	High
GSM2803658	0	8.912498	8.453003	6.42104	0.735840251	High
GSM2803680	0	11.827684	9.88754	9.190132	0.121807366	Low
GSM2803736	1	9.647874	8.162607	7.626628	0.602614338	High
GSM2803729	0	11.244696	8.857716	7.260718	0.381590915	Low
GSM2803722	0	11.378336	9.134853	8.362069	0.280944341	Low
GSM2803678	0	10.79648	9.560262	9.319535	0.261211508	Low
GSM2803801	1	11.270448	9.132381	9.344778	0.237327414	Low
GSM2803725	0	11.083504	8.81369	9.409765	0.280420784	Low
GSM2803670	0	10.432741	8.968608	8.605826	0.39115196	High
GSM2803732	0	11.572724	8.513225	8.375093	0.305758041	Low
GSM2803697	0	10.999787	9.236903	8.513679	0.3088198	Low
GSM2803783	1	9.662887	8.313256	7.082938	0.620371036	High
GSM2803686	0	11.32625	9.141645	8.686623	0.267882594	Low
GSM2803667	0	9.944333	8.587983	7.780145	0.525757585	High
GSM2803744	1	8.466568	8.264829	7.408199	0.746215132	High
GSM2803757	1	11.082394	10.042831	8.119051	0.258993068	Low
GSM2803746	1	9.946971	8.051501	5.98361	0.670548429	High
GSM2803740	1	9.250449	8.344121	7.077561	0.666807542	High
GSM2803666	0	12.016318	8.618343	7.808568	0.27794358	Low
GSM2803745	1	9.282724	8.155645	6.386319	0.717441334	High
GSM2803698	0	9.911938	9.471344	7.840303	0.457280049	High
GSM2803761	1	8.605109	7.335811	7.111731	0.819347444	High
GSM2803770	1	11.100696	8.95893	8.048951	0.345326456	Low
GSM2803751	1	10.214888	8.748014	7.69052	0.486604833	High
GSM2803665	0	11.997579	8.895194	8.152597	0.23879535	Low
GSM2803758	1	10.88049	8.934928	8.546814	0.344482	Low
GSM2803659	0	11.550374	9.594037	7.992481	0.246172225	Low
GSM2803798	1	9.974139	9.901017	7.728415	0.422914582	High
GSM2803693	0	10.332451	9.025084	9.448677	0.350089515	Low
GSM2803715	0	11.916228	9.379318	9.832572	0.114048576	Low
GSM2803662	0	11.678283	8.585215	9.698469	0.211634383	Low
GSM2803755	1	8.363499	8.553427	6.085462	0.81191244	High
GSM2803726	0	10.983272	9.101066	6.076555	0.46147992	High
GSM2803668	0	10.222529	8.86312	9.374168	0.379928481	Low
GSM2803735	0	10.635395	9.743789	6.124995	0.449549714	High
GSM2803749	1	10.286341	8.995832	8.025427	0.439630277	High
GSM2803655	0	9.937253	8.640144	7.75386	0.52403774	High
GSM2803718	0	8.270908	8.480702	8.083771	0.713573407	High
GSM2803764	1	9.768294	8.251622	5.476901	0.70511579	High
GSM2803675	0	10.587762	8.813053	9.522423	0.332327507	Low
GSM2803747	1	11.568998	9.748135	9.942004	0.119877692	Low
GSM2803712	0	11.149929	8.64507	8.730523	0.324798939	Low
GSM2803796	1	8.008832	7.955876	6.088879	0.900010742	High
GSM2803738	1	8.67384	7.814043	6.922903	0.784853902	High
GSM2803793	1	9.766927	7.991881	6.129176	0.688010125	High
GSM2803663	0	11.771867	9.723277	8.077971	0.205122924	Low
GSM2803674	0	12.357057	9.925483	8.73658	0.082637491	Low
GSM2803669	0	12.252342	9.481885	9.364465	0.093421296	Low
GSM2803784	1	8.642681	8.16606	6.501248	0.785336468	High
GSM2803773	1	10.8056	8.446239	8.86987	0.372797086	Low
GSM2803706	0	11.69612	9.790665	7.220211	0.258105862	Low
GSM2803766	1	10.349806	9.033499	8.215777	0.418282311	High
GSM2803760	1	8.317782	7.918518	6.735901	0.829363747	High
GSM2803750	1	8.310829	8.075215	6.962804	0.804925543	High
GSM2803671	0	10.275715	9.176307	8.709266	0.387498105	Low
GSM2803707	0	11.708826	10.068345	9.597826	0.098263425	Low
GSM2803723	0	11.901627	10.298122	8.993459	0.09242281	Low
GSM2803790	1	10.147968	8.738793	7.38027	0.51303702	High
GSM2803679	0	10.170235	9.162161	8.832481	0.393927605	High
GSM2803699	0	10.027118	9.204746	8.170991	0.445485357	High
GSM2803709	0	9.55593	8.543661	9.313934	0.486723632	High
GSM2803713	0	11.682198	9.378173	8.926159	0.193794469	Low
GSM2803691	0	12.148682	8.559764	8.969136	0.200200837	Low
