# Supplementary material for: Mitochondrial Gene Scoring System: Predicting Prognosis and Precision Therapy for TACE Non-Response in Hepatocellular Carcinoma Patients
Source: J Cancer. 2025 Jan 1;16(2):629–47. doi: 10.7150/jca.103946 (PMC11685679; doi:10.7150/jca.103946)
Supplement: Supplementary file 1 — The supplementary materials include the following sections: Figure S1: Hierarchical clustering; Figure S2: Comparison of the performance of nomograms; Figure S3: Enrichment analysis; Figure S4: Mutation waterfall plot; R script; Data. [file jcav16p0629s1.zip › ICGC.txt]

patientID	futime	fustat	ALAS1	DHRS1	GRHPR	POLQ	TOMM40L	HMGCS2	GCDH	AASS	LDHD	OGDHL	RPS	RPS_group
SP112300_DO50855	1.561643836	0	7.087842933	5.354357941	5.796940501	1.3155225	6.578021942	9.83125499	4.327491915	2.168529611	4.335807548	2.692800415	0.42573313	High
SP112304_DO50857	0.575342466	0	10.3244987	5.45991638	7.498282756	0.915891268	6.39903252	10.54589453	6.10290635	7.065560812	5.474087304	5.395437341	0.202408633	Low
SP112310_DO50859	0.493150685	0	9.985033013	4.761865226	7.978839789	0.62204524	5.638725008	10.69090916	6.266499443	6.900299434	5.691518538	6.317805056	0.09670104	Low
SP192726_DO50859	0.493150685	0	9.985033013	4.761865226	7.978839789	0.62204524	5.638725008	10.69090916	6.266499443	6.900299434	5.691518538	6.317805056	0.09670104	Low
SP112288_DO50850	1.97260274	0	8.918575011	4.327489768	6.353163372	1.149090363	5.638963779	9.671530541	4.16945389	2.869095018	5.197060943	5.800946933	0.256233031	Low
SP112273_DO50844	0.821917808	0	6.746090642	5.463213729	6.491557621	1.481938878	6.323082977	11.25244727	5.677269975	6.012750903	5.766712675	3.482578457	0.317391715	Low
SP112276_DO50845	0.575342466	0	5.909173182	4.871639849	5.894141336	1.168883844	7.229528008	9.977273532	4.665373202	5.946958254	5.720943681	5.597999911	0.402139973	High
SP112265_DO50840	0.904109589	0	6.816133117	5.433828367	7.670150438	2.549065592	6.057588964	9.84492108	5.075704335	4.860428085	7.011715584	5.758995042	0.419551123	High
SP112261_DO50839	0.904109589	0	8.795964946	6.377007012	8.356921829	0.061299231	7.308064481	9.202180587	6.42411425	4.081654612	8.241464683	6.701882565	0.239406226	Low
SP112248_DO50832	0.246575342	0	8.708251358	6.090676082	6.24975193	1.895969779	5.776098516	10.9490145	6.243615217	6.743186467	6.909282228	5.461543448	0.256562248	Low
SP112241_DO50829	1.561643836	0	8.202678344	4.09675802	6.233613974	2.271955447	6.334922699	6.652379303	4.567495315	2.831793341	6.737460196	4.297716688	0.601408771	High
SP112224_DO50820	1.397260274	0	8.027845944	6.020831946	6.043619165	2.00837464	6.486246506	10.01438705	5.410490036	4.406345034	5.281540864	4.349338768	0.414067768	High
SP112228_DO50822	1.397260274	0	8.386730491	5.218361926	7.382111335	1.098183492	5.928557237	8.258455276	5.986859276	5.113942509	6.8335464	6.27920979	0.317825464	Low
SP112234_DO50825	1.068493151	0	9.478105336	5.423152596	7.146376732	0.552076826	6.661256258	9.849285959	5.720479479	6.334864706	6.275072826	4.819166894	0.249255853	Low
SP112217_DO50817	1.068493151	0	10.67818395	6.115851476	7.474282408	0.41195024	7.478646329	11.28809762	6.406197594	8.905960122	6.56783437	6.962914704	0.148621004	Low
SP112219_DO50818	1.397260274	0	8.50020633	7.027386165	7.683320403	0.645822182	6.721370017	10.6565316	7.072986049	6.057273744	7.55872536	5.643201918	0.203539677	Low
SP112221_DO50819	1.397260274	0	8.67511271	5.808716526	6.827791476	2.253338407	6.021319517	10.47676239	5.879865387	5.254855399	5.530216156	5.980372501	0.329089239	High
SP112205_DO50811	1.232876712	0	8.951043487	5.761793078	7.022932809	0.885875482	6.506157729	9.966052634	5.354399031	3.96275256	6.50574823	4.723905164	0.278572784	Low
SP112208_DO50813	1.150684932	0	7.365418542	5.870913325	7.045140798	0.730221325	6.90023738	10.16700011	5.528345427	5.845067671	7.020736058	4.273339576	0.30992129	Low
SP112210_DO50814	1.150684932	0	8.136200427	5.617913594	6.70787253	0.176276592	8.008178675	11.33575142	6.126269124	5.617682181	7.133513685	5.489535685	0.239568873	Low
SP112211_DO50814	1.150684932	0	8.136200427	5.617913594	6.70787253	0.176276592	8.008178675	11.33575142	6.126269124	5.617682181	7.133513685	5.489535685	0.239568873	Low
SP112213_DO50815	0.410958904	0	6.263224258	4.093282885	5.277154335	4.401239506	5.641494993	6.006318034	4.403376541	5.634962265	1.588211011	2.687943996	0.875280549	High
SP112215_DO50816	1.068493151	0	8.986692109	6.667641746	6.861205893	0.396825523	7.176574443	10.99139337	5.078468225	7.156231401	5.924572922	6.970546865	0.183783834	Low
SP112194_DO50806	1.479452055	0	7.660571597	4.605000733	5.619038419	1.88226692	6.332109586	9.80196741	4.295188623	1.880958998	5.345657543	3.669362071	0.433867705	High
SP112196_DO50807	1.479452055	0	7.317387215	7.21387256	7.906317516	2.740002272	6.814312669	9.997132984	6.683458321	6.737576995	6.654123734	5.505746422	0.46797719	High
SP112198_DO50808	1.561643836	0	6.817654128	6.039060003	6.561612419	0.413209448	5.65887709	9.769738017	3.719421164	4.32004394	6.008725902	4.105429025	0.242741865	Low
SP112201_DO50809	1.97260274	1	8.359953664	6.080527318	7.484945619	2.687764216	7.136414768	10.4205994	6.147587119	8.154853555	6.586424682	4.297787338	0.475144777	High
SP112182_DO50800	1.397260274	0	7.194223166	5.76817729	5.792462735	0.498751372	5.741659649	9.873917298	5.211468278	4.820463966	6.508985022	6.640827632	0.192538593	Low
SP112186_DO50802	2.547945205	0	10.46753327	5.529793852	8.869007571	0.899085549	6.392726594	10.37517719	6.679551806	7.801480992	7.280652669	4.659008673	0.199636304	Low
SP112188_DO50803	1.479452055	0	7.775612608	4.795644556	6.671099268	1.126993308	5.477279897	10.91360754	4.457893249	3.529634054	5.341788874	5.688884156	0.193238601	Low
SP112190_DO50804	1.97260274	0	9.787881452	6.388531985	7.138580218	0.355799919	6.574828635	10.47254241	5.353111807	6.187069772	7.440919698	5.924713747	0.16240328	Low
SP112192_DO50805	1.890410959	0	7.248933787	4.863199923	6.252008651	0.565655323	5.420296993	8.87545379	4.659127032	1.912035187	6.361298542	5.336790838	0.256395229	Low
SP112180_DO50799	1.479452055	0	7.893759403	5.102899498	5.829621148	2.5097395	6.113150681	11.06276838	4.875191098	4.663006701	6.68378922	4.43232012	0.379960377	High
SP112165_DO50791	1.315068493	1	7.211193976	5.494281084	6.729734761	2.81690668	6.230943936	9.786219473	4.936292455	5.696630929	7.138625405	5.761527016	0.459442878	High
SP112168_DO50793	1.479452055	0	7.997068751	6.095097958	6.737938835	1.257134403	6.076713606	11.39407599	4.668410666	6.172978697	6.949879156	6.412200546	0.193030252	Low
SP112170_DO50793	1.479452055	0	7.997068751	6.095097958	6.737938835	1.257134403	6.076713606	11.39407599	4.668410666	6.172978697	6.949879156	6.412200546	0.193030252	Low
SP112156_DO50787	1.315068493	0	9.678530072	5.992903877	7.462684731	1.446475372	6.376683415	10.10032592	5.697912299	5.844985448	6.925828752	6.92878638	0.252837684	Low
SP112160_DO50789	1.561643836	0	9.298464431	6.106305878	7.630060725	1.054840127	5.727381756	10.62476471	5.889286941	5.698736021	6.08449546	6.318271154	0.161496403	Low
SP112147_DO50783	1.315068493	0	7.980350176	4.817963569	7.316712259	0.350922295	6.684275025	10.29492328	5.571071405	4.443348275	8.128914015	6.772292345	0.19066441	Low
SP112152_DO50785	0.246575342	1	6.954065971	3.721482028	5.235374001	1.544806455	6.080499199	10.01268054	4.269591623	1.60034349	5.61805164	0.267743264	0.451593963	High
SP112133_DO50776	1.890410959	0	7.3513601	6.509794702	6.210764265	0.655184378	6.624842666	10.71262795	5.215177247	3.76278744	7.330796295	6.679682137	0.217699874	Low
SP112138_DO50778	1.726027397	0	7.016661265	3.350527929	5.095270366	2.868698526	6.038508536	9.089115952	3.51621634	2.390864047	4.06196134	1.087712238	0.616352546	High
SP112130_DO50774	1.97260274	0	8.912474071	4.526441299	6.78788441	1.17564949	4.581080877	11.10800357	5.335105921	6.963682842	5.288645088	4.534374797	0.11814651	Low
SP99301_DO45287	1.068493151	0	7.121452967	4.808350742	5.184353417	3.186524626	5.194878695	5.174004138	4.719984827	3.332029042	4.15906841	2.813251193	0.745437923	High
SP99305_DO45289	0.98630137	0	5.376986302	4.707952006	5.58357484	1.013939198	4.581708336	2.397786488	3.851178664	2.947230494	2.862991738	3.222405099	0.668116571	High
SP99293_DO45283	1.397260274	0	6.476949066	4.58392535	6.213697015	2.669656082	5.040240574	3.401067975	4.332539847	3.340738598	1.82624322	6.581420077	0.721659289	High
SP99297_DO45285	1.315068493	0	4.789861138	3.860305214	5.337890393	0.71672331	3.837202298	1.509749949	2.844873123	1.923868115	3.067162864	3.32443969	0.648598324	High
SP99283_DO45279	3.534246575	0	6.47028159	4.566737771	5.467475835	0.86164913	5.125763236	3.237017692	3.970724098	3.894373714	3.781826929	1.592487554	0.657169865	High
SP99279_DO45277	1.643835616	0	6.794465923	4.29789576	4.729632087	2.31341132	5.287694771	3.31288234	3.886362539	4.819389529	3.404936323	0.441162464	0.825171171	High
SP99269_DO45273	1.315068493	0	7.44154495	5.174358833	5.686117565	2.372356357	6.363358404	10.39482189	4.697412781	4.999639591	6.162403093	3.164263301	0.454354713	High
SP99271_DO45273	1.315068493	0	7.44154495	5.174358833	5.686117565	2.372356357	6.363358404	10.39482189	4.697412781	4.999639591	6.162403093	3.164263301	0.454354713	High
SP99287_DO45281	2.054794521	0	8.087996753	5.644590456	6.666920319	0.582681647	6.76586298	10.38606651	5.730022137	5.251537615	6.88470308	6.956892724	0.215704259	Low
SP99289_DO45281	2.054794521	0	9.636254244	4.936267943	7.398537992	2.150247731	7.135234225	10.61356364	5.485852049	5.617869439	8.045654718	6.449521726	0.354745998	High
SP99261_DO45269	2.054794521	0	6.960562295	4.511983608	4.539570849	2.704442632	5.769574706	9.377284736	3.77835893	1.805872219	3.831640471	3.467574921	0.525727266	High
SP99253_DO45265	2.794520548	0	7.649817641	3.374572513	5.81339113	1.783914229	5.862836753	9.817708169	3.970925454	2.970544256	4.874602887	4.062642132	0.385134843	High
SP99257_DO45267	1.561643836	1	7.277538556	4.753074515	6.595876242	2.536600316	6.271465517	8.762855649	5.054653444	3.938887331	7.673624011	3.288488596	0.535512276	High
SP99245_DO45261	2.712328767	0	9.523383252	4.439979925	7.053626293	0.364621164	6.913232353	11.06364304	6.189486825	6.638419108	6.597405759	5.068206784	0.178422078	Low
SP99249_DO45263	0.739726027	1	7.014050298	4.886648412	5.359598936	3.292059035	5.428247734	10.84097777	4.628170646	3.866420179	5.098463993	4.193343865	0.448168179	High
SP99237_DO45257	2.219178082	0	8.922270393	4.5545712	7.044964197	1.297430262	6.34883451	11.18658043	4.8170883	4.41419888	6.993243217	6.931977899	0.202842019	Low
SP99241_DO45259	0.904109589	0	6.889280858	4.229668126	6.947149543	2.875709084	5.175213676	5.56673053	5.152374764	1.042745196	1.900129948	5.168328179	0.652212076	High
SP99229_DO45253	2.383561644	0	8.340256441	5.177180558	7.02329601	3.02339315	7.206140111	10.44162214	5.31543375	5.969838642	5.988546248	5.418423984	0.503628051	High
SP99233_DO45255	1.97260274	0	9.316738408	6.210251521	7.352467072	0.671685318	6.627861992	8.87335141	6.87777402	7.049943476	7.210374751	1.64116412	0.358562699	High
SP99225_DO45251	2.465753425	0	6.613206974	5.092679353	5.701994007	1.471694142	5.111933351	7.873197746	4.198993312	4.244263509	4.669459921	4.127043974	0.415715361	High
SP99217_DO45247	0.575342466	0	8.576885265	4.579089626	6.463047186	1.597949131	5.726354284	10.84962979	4.223247883	2.28888645	3.87530975	4.488960203	0.27938657	Low
SP99221_DO45249	1.726027397	0	6.741986139	4.095241879	5.429432269	1.158021805	4.09238591	6.970583944	4.510457056	4.199780722	4.950268828	4.452687781	0.352028937	High
SP99209_DO45243	2.547945205	0	7.520182621	5.86568475	6.637815564	1.163391968	5.809855081	9.582490215	4.233716908	4.282509313	5.645791376	5.938983624	0.286931066	Low
SP99213_DO45245	0.657534247	1	5.475058603	3.814567754	4.52967158	3.885434063	4.337258112	3.824240881	3.8383221	2.145983397	0.432549748	1.37426558	0.902005032	High
SP99205_DO45241	2.95890411	0	5.637044227	4.826332856	5.202496282	1.461319444	6.374058025	8.73495482	4.624292215	5.611864487	5.824597027	5.425913842	0.4460592	High
SP99201_DO45239	2.383561644	0	7.570843357	4.396691629	5.859133223	2.399531835	6.221506614	8.361828791	3.523790381	1.827138337	3.628870227	5.060332627	0.534800822	High
SP99193_DO45235	2.465753425	0	9.274704952	4.827527762	7.681201718	2.255168373	6.263384386	10.37591822	5.095394856	5.748446472	6.681983531	6.686532899	0.322101039	Low
SP99197_DO45237	2.465753425	0	9.265713409	4.723798037	6.011132042	2.729465759	6.689441287	12.50168607	5.062097624	5.833867662	5.309133117	5.023916576	0.336348054	High
SP99185_DO45231	2.547945205	0	8.019149455	4.937049892	6.46952717	2.078111069	5.875225797	10.04801484	4.952038569	5.122720343	5.644538439	6.450110168	0.333760832	High
SP99189_DO45233	2.465753425	0	7.565611815	6.33446256	7.177604733	1.060413958	5.190596937	10.78115329	4.850456504	4.404269515	6.417574174	5.262646894	0.172117888	Low
SP99181_DO45229	2.712328767	0	7.558300117	6.202362486	6.775027397	0.590548818	6.206014576	9.84578527	4.718812126	4.442993365	6.750597046	6.47329455	0.227776167	Low
SP99173_DO45225	2.876712329	0	7.749667409	5.452514366	6.439295748	3.475170417	6.680994355	9.740306914	4.925003653	6.070462725	5.148230799	4.7102364	0.577637825	High
SP99177_DO45227	2.794520548	0	9.069582486	4.359290685	6.770243087	2.206393555	6.573900708	11.11926158	4.897585617	5.25498604	6.383262015	4.727667248	0.351070949	High
SP99165_DO45221	1.068493151	1	7.812927739	4.25382974	6.467849044	1.910529538	5.681160113	10.39088473	5.383315876	3.636402803	6.627944798	4.781112645	0.317306194	Low
SP99169_DO45223	2.794520548	0	7.311504985	5.21030731	6.040169845	1.294613707	5.97430854	10.85834685	4.574880853	4.559717897	6.423809104	6.54551163	0.236152674	Low
SP99157_DO45217	0.739726027	1	6.746064993	4.553202615	4.614402037	2.584443756	5.143588081	8.126876215	5.632703186	3.964612824	5.214956197	2.399219979	0.539624211	High
SP99161_DO45219	2.95890411	0	7.695243286	4.991251562	5.237889501	2.679616814	6.202062466	10.30326782	4.064046593	2.576588938	6.331393308	0.903030287	0.524253158	High
SP99149_DO45213	3.287671233	0	7.895956381	4.928304196	6.173852504	2.06666742	6.088356765	10.32935631	4.44929841	3.61291987	4.501899032	5.959920087	0.355977281	High
SP99153_DO45215	3.205479452	0	7.337177293	7.042205339	7.176227426	0.281466905	6.86010026	10.98767754	6.124430015	6.022083369	7.217171952	7.259528324	0.159810496	Low
SP99145_DO45211	0.657534247	0	6.569076925	4.496914827	4.42042467	4.127274048	4.700621141	0.909119851	4.011587508	2.410227507	5.348357948	4.659067672	1	High
SP99321_DO45297	3.452054795	1	5.577100584	5.767001044	4.72347407	2.219045265	3.755906323	3.440063642	4.745311367	3.643908771	3.783031526	1.091385419	0.702079215	High
SP99325_DO45299	3.945205479	0	6.260928652	5.3225509	5.726926672	2.803907661	5.353070848	0.920027375	4.750130075	2.432905197	5.251838843	2.052287167	0.961516489	High
SP99137_DO45207	2.876712329	0	7.191969701	6.603628659	7.158539514	2.739243451	6.627729101	10.43196564	5.315641962	6.248165172	5.620061739	5.60294099	0.450018802	High
SP99141_DO45209	3.698630137	0	6.425297315	4.525946165	5.289983817	3.378565607	7.801018018	9.34263269	4.856592793	1.678414507	5.329015315	5.265186867	0.69392424	High
SP99129_DO45203	3.205479452	0	7.199623242	3.944149973	5.423762726	1.346479304	6.448797614	10.31996259	4.801454034	4.38646216	5.812292847	5.136890937	0.338437017	High
SP99133_DO45205	0.246575342	1	6.622910372	4.575145844	6.237806192	2.841644781	6.238922426	9.685525315	4.784695946	3.87742643	5.435040838	0.732021362	0.586906534	High
SP99125_DO45201	2.465753425	0	8.703932225	5.446298807	7.105601275	0.549606831	6.839761828	10.54005959	4.871508891	6.006851413	6.59155675	5.904302646	0.221560692	Low
SP99061_DO45169	3.698630137	0	9.264020383	4.482064456	7.552038664	1.732629499	5.260513558	9.349131712	4.015969678	5.578282849	6.365534515	6.280064655	0.270506834	Low
SP99053_DO45165	1.890410959	0	7.814770274	5.101529969	6.230447946	1.765083075	5.997917184	9.665099961	5.040948381	3.305369736	5.844880641	4.730514065	0.37102309	High
SP99057_DO45167	3.945205479	1	7.674956827	5.08482914	6.065994663	0.888094326	6.435023912	10.40171875	5.293562283	5.255367453	6.926264869	6.295482921	0.246206862	Low
SP99045_DO45161	1.479452055	1	8.282187059	5.178645139	5.610532194	2.725279311	6.006985624	9.688435805	4.980541246	3.861253675	6.680110026	2.087911647	0.504115726	High
SP99049_DO45163	2.630136986	0	10.1425138	3.707209789	7.674821349	1.86901068	6.459660414	8.273716704	5.445115438	7.158773328	7.078331828	5.605624019	0.410742186	High
SP99065_DO45171	1.643835616	0	9.458489575	4.924992448	7.555416145	0.645055226	6.085807167	10.73152947	6.155046036	7.333817054	7.498249002	6.175678434	0.134876383	Low
SP99041_DO45159	4.02739726	0	7.954701938	4.561615515	6.151701809	1.497435543	6.492448835	10.42914287	4.855520558	5.989322445	6.984892724	6.796475391	0.29358555	Low
SP99033_DO45155	5.917808219	0	7.30594297	4.69451065	5.351171948	2.773923506	5.59346764	10.0644578	4.518498629	3.275783051	5.517332063	3.82674407	0.453053193	High
SP99037_DO45157	5.424657534	0	7.540572737	4.724073232	6.356002902	2.180522321	5.798168396	9.870329954	4.334513379	4.541232452	6.004227486	6.0072513	0.366650153	High
SP99029_DO45153	3.780821918	0	7.394434752	5.145098102	6.617909203	2.078960798	6.356962226	10.01783646	5.137925506	5.126936817	6.742221173	6.046632872	0.38059238	High
SP99019_DO45149	3.452054795	0	5.932077023	4.371830917	6.771660484	0.86241116	6.706963864	10.05043766	4.738094045	3.364011396	5.355041079	5.757058867	0.327581382	Low
SP99007_DO45143	3.534246575	0	8.009504339	5.549935824	7.05661378	1.265848034	6.022158426	9.930221319	4.981518359	3.769208645	6.507750481	6.226058572	0.270935315	Low
SP99011_DO45145	0.164383562	1	6.201948972	5.836901805	5.190677247	2.749335707	5.498715633	5.159972457	3.051165283	2.9976743	4.009100591	0.777238673	0.788264518	High
SP99001_DO45141	3.616438356	0	7.574831958	5.024029257	6.038260179	1.094837893	6.727669068	10.80458639	4.704363006	4.330971679	6.793122584	7.030387432	0.258482852	Low
SP99003_DO45141	3.616438356	0	8.978223499	5.575393215	7.066655232	3.144853876	6.957464622	10.41056268	4.561436055	6.937195701	6.758310604	6.147145964	0.473519502	High
SP98991_DO45137	3.616438356	0	7.963431307	5.834269652	5.184929215	1.646027007	5.871533381	9.100320945	3.964951155	3.047179526	4.590329503	5.567476282	0.379517905	High
SP98997_DO45139	3.616438356	0	7.069254322	6.125333736	7.280622795	0.878046489	6.277550505	10.57302953	6.537926474	6.292785838	7.603340326	7.041416753	0.200900512	Low
SP99265_DO45139	3.616438356	0	7.892980789	4.866005301	5.406778697	2.822770102	6.019068937	8.834317408	4.924008891	4.426515203	5.196260705	4.496642374	0.526951682	High
SP112184_DO45139	3.616438356	0	7.439033004	3.869759495	5.641976948	2.531341842	6.359463956	6.609651952	4.897065017	4.877051162	4.59422395	4.30807665	0.651384241	High
SP98985_DO45133	1.808219178	1	10.01806162	5.647927855	8.339882038	1.092745443	6.203172294	10.41045891	5.768793599	9.25991428	7.132226287	6.481768865	0.182430328	Low
SP98989_DO45135	3.863013699	0	7.632690957	4.038277503	6.004050609	1.747735879	5.330087467	10.26112261	4.583017799	3.530540914	5.873768302	3.463786546	0.32226943	Low
SP98981_DO45131	0.98630137	1	7.745865138	3.83682269	6.182820437	2.525022624	6.555372097	10.83498456	5.395098088	3.8850393	6.00462082	2.564210953	0.462492584	High
SP98975_DO45129	4.02739726	0	10.25008871	5.342227774	8.338921807	1.103203101	5.907331262	10.27361337	6.095432452	6.292226046	7.444961291	6.681860763	0.16299586	Low
SP98967_DO45125	4.602739726	0	8.002648156	5.968187213	7.252401909	1.131433301	7.460328929	11.14716682	5.208470243	6.573411002	7.637787633	5.428737955	0.30135764	Low
SP98973_DO45127	1.150684932	1	6.428396555	3.913549009	5.044559111	4.558964219	5.519102169	5.977012563	5.070790326	3.682192808	3.91450854	2.87408388	0.867741741	High
SP98959_DO45121	4.191780822	0	8.811305228	6.27579236	5.858163646	1.187309428	6.518668086	12.1628361	4.90932912	2.116893938	5.370876711	5.620342313	0.196462957	Low
SP98965_DO45123	1.561643836	1	9.542324426	5.447757361	7.269581844	2.311842978	6.879321272	10.81361768	6.089657813	6.440237663	7.405882727	6.793919966	0.335503228	High
SP98955_DO45119	1.397260274	1	7.453759835	4.585995785	5.680972883	1.44759402	6.192419385	9.270133429	4.553648996	3.584222689	4.506873624	5.467932399	0.379342204	High
SP98949_DO45115	2.301369863	0	8.317829549	5.126613921	6.337698185	1.684642247	6.255848342	11.49006296	4.856815291	4.010275789	4.96418262	3.534966839	0.30459061	Low
SP98953_DO45117	3.04109589	1	9.669476738	4.64068512	8.011804879	1.754931067	6.748986705	11.26643279	5.735132957	9.038775588	6.478674491	4.866534151	0.282384427	Low
SP98941_DO45111	4.356164384	0	7.872252013	7.156861746	7.692525989	1.436634224	5.794885098	12.26188831	5.875508571	6.588962477	6.155624839	6.249812001	0.139166325	Low
SP98945_DO45113	4.273972603	0	8.751967729	5.585998456	7.011310677	1.42826541	6.282638562	10.96816137	4.620861774	5.827818789	6.315252018	5.487495364	0.253276896	Low
SP98933_DO45107	4.684931507	0	6.716130819	6.361603491	6.750722425	0.776229743	7.540974079	11.83529772	6.002556086	6.04457891	7.68355668	6.747156903	0.233197714	Low
SP98937_DO45109	4.356164384	0	6.740220723	5.828179157	6.824606595	0.25270025	5.005455701	10.71346233	5.313665627	3.026701767	5.981171067	5.845271071	0.09243218	Low
SP98925_DO45103	1.232876712	0	6.766084894	5.120422819	5.35834801	0.869889216	6.911585339	8.445537306	5.068322828	4.462746573	6.362937638	6.03432589	0.409037918	High
SP98927_DO45105	4.602739726	0	5.339100888	6.129959595	6.070603544	2.522807286	6.219345091	11.26292195	5.457668146	6.920906318	6.658034938	6.779618104	0.367020748	High
SP98921_DO45101	4.602739726	0	7.341934956	5.875377202	7.055585888	0.609859167	6.731804427	11.05298304	5.429035179	5.511974827	7.156741588	7.277341086	0.184398362	Low
SP99121_DO45199	3.698630137	0	8.91937232	4.421537656	6.341947223	1.28183536	6.702118716	9.589833218	5.961930304	5.206222746	6.842981245	1.043533806	0.419571221	High
SP99113_DO45195	1.068493151	0	9.397971527	5.658272321	7.190603168	0.168700421	5.55228859	10.73524402	6.12388572	6.726860802	6.701915857	6.255104772	0.057162955	Low
SP99117_DO45197	3.205479452	0	9.540268255	4.98174752	6.12673351	2.260702359	6.710582308	10.57883749	7.217508178	6.824299068	6.91039342	6.874429312	0.333602651	High
SP99097_DO45187	3.452054795	0	7.848724507	3.700889201	5.838696163	2.353004104	6.177909914	11.96258826	4.438911236	2.474389373	4.348143138	3.761902763	0.352762227	High
SP99101_DO45189	3.287671233	0	6.406343707	3.728217015	5.863708146	3.083578941	5.747197246	8.106783666	4.095545013	1.708935771	0.910668231	4.207871658	0.623625646	High
SP99089_DO45183	1.561643836	1	7.498560758	5.008168679	6.233397744	1.124421118	5.518537683	8.871396708	4.703440456	2.388267979	3.992464406	0.789033146	0.407853445	High
SP99093_DO45185	1.643835616	0	7.001875252	6.005555287	5.785818966	2.726705088	6.093173064	7.445167853	4.234467558	5.135518407	4.52698165	3.431703152	0.631518311	High
SP99105_DO45191	3.287671233	0	6.848456543	4.88762406	6.717131135	1.045306559	4.924255125	10.88717257	4.481172013	4.858947219	4.996768171	3.638072017	0.200516114	Low
SP99109_DO45193	0.328767123	1	7.685517213	4.452213765	5.477448114	2.789182183	7.159527709	10.89237586	4.897346662	4.625501088	6.045288391	2.634296885	0.532961742	High
SP99077_DO45177	3.452054795	0	9.014642583	5.495794639	7.735728942	1.097733536	6.081517714	10.95566736	6.216915061	6.282003308	7.263494113	5.407035767	0.18783474	Low
SP99081_DO45179	1.643835616	0	8.978360618	6.360415048	6.950545284	1.845639935	7.265500094	11.34151809	7.029827038	5.021262528	8.063191752	1.61971651	0.393946916	High
SP99069_DO45173	3.205479452	0	8.303961778	5.064537159	6.636347287	1.826953112	6.219455791	11.12403579	3.229044242	3.104327773	5.824311038	3.92118438	0.33111623	High
SP99073_DO45175	3.123287671	0	10.23591727	4.314689851	7.738735914	0.983388997	6.562112752	8.575393536	5.826121344	7.93013244	7.888667658	6.370530896	0.295016124	Low
SP99085_DO45181	3.287671233	0	9.796486173	5.910870974	7.573165488	0.454940136	5.71242187	10.89444025	6.258055427	5.831706624	7.052443589	6.652830068	0.069542887	Low
SP191990_DO227643	3.452054795	0	8.1256063	5.75628745	7.028381518	1.367772744	6.612664964	11.66676711	5.596565535	6.20930995	6.919753464	6.484399329	0.217798953	Low
SP99337_DO45305	0.821917808	0	5.827088438	4.067540369	5.667070785	1.684540039	4.170018483	4.35742534	3.730726381	2.28508167	2.863093097	2.180921851	0.614588533	High
SP99341_DO45307	0.657534247	1	6.072235545	4.386495373	4.906648916	2.17417009	4.910300472	0.893935683	4.266084385	2.410762428	2.296950881	0.376895337	0.928102198	High
SP99329_DO45301	3.945205479	1	5.864801471	5.030004102	5.272852059	3.11822873	5.5007686	5.586855399	4.375239246	2.745386037	4.727366509	2.92866676	0.756754831	High
SP99333_DO45303	2.712328767	0	6.224438556	2.710364474	6.448353914	0.678525633	4.7490438	1.865345187	3.446091724	2.957867002	5.076217921	6.708537433	0.584671711	High
SP192707_DO227801	1.808219178	0	9.321356039	4.885008727	7.087950712	0.717736297	5.586297483	9.824099216	4.658037996	3.924082408	6.59803836	5.974572801	0.178382404	Low
SP107155_DO48761	2.383561644	0	6.689615324	4.862667751	7.002840714	1.521945387	4.970335546	11.14848528	4.561714981	3.654625503	5.994096533	6.378784862	0.181087733	Low
SP107152_DO48760	1.890410959	0	8.478547249	6.254008532	7.337563958	0.547155923	5.728281799	11.45179638	6.045865819	5.88818566	6.882107353	6.816689185	0.071801694	Low
SP107150_DO48759	1.97260274	0	9.522404139	5.664690564	7.596283334	0.540315541	6.779485865	10.47142539	5.80163323	5.163235997	7.102760479	5.295420272	0.208748806	Low
SP107146_DO48757	1.315068493	0	8.773515393	5.038533436	6.804581213	2.646019918	6.44025228	11.4663718	4.94898597	3.783077439	6.946692822	5.632066345	0.351238407	High
SP107136_DO48751	1.315068493	1	8.954135323	5.270997222	7.313690715	1.664851185	6.330459387	5.534237665	5.174718336	4.111237854	6.043517735	6.751631363	0.532621318	High
SP107132_DO48747	1.479452055	0	6.702347332	3.578683687	5.336506183	1.817975053	6.150698727	6.5697558	4.184029831	1.433251034	3.113525845	0.118616035	0.678863863	High
SP107129_DO48746	1.561643836	0	8.448199331	6.165842305	7.527643314	0.867467078	6.353340671	10.27842387	4.62827919	5.889031208	5.456336353	5.521804862	0.244641162	Low
SP107119_DO48741	0.657534247	0	6.431531122	5.631829504	6.229877533	1.617803362	5.304612644	10.43284247	3.897941422	2.870397803	4.473495808	4.143204422	0.313092862	Low
SP107123_DO48743	1.561643836	0	8.728710656	6.089567083	6.172109318	1.498595737	6.314534138	10.96316189	4.767801607	5.127341409	5.944051546	7.058393826	0.240232396	Low
SP107121_DO48742	1.643835616	0	9.187425142	6.466249859	7.564049546	0.648281345	5.413123651	10.41904933	5.332044504	6.16459834	6.518842939	6.866782362	0.103135365	Low
SP107111_DO48737	1.97260274	0	7.664347066	4.235817243	5.727396254	1.195131853	6.736002936	8.186109773	5.053779157	4.127704537	5.166007862	1.893949561	0.508480717	High
SP107104_DO48733	1.643835616	0	9.169258643	4.05743633	5.853979707	1.24697167	5.886657939	10.24184867	3.983448899	3.794783441	6.423067961	4.521848884	0.271901586	Low
SP107109_DO48736	1.643835616	0	7.000536213	5.164647986	5.739120266	0.894774688	5.553251425	9.714956702	4.674309595	2.056488848	4.742035158	5.088697358	0.272196048	Low
SP107097_DO48730	1.726027397	0	7.681141322	4.618660895	6.214899665	2.559030868	5.882796274	9.536571331	4.592591092	2.806234227	4.777528731	3.236266819	0.483254779	High
SP107101_DO48732	1.726027397	0	7.269205749	5.988988492	6.229936939	2.691003574	5.373910766	9.947807523	5.601924673	5.716998308	5.987720458	3.544540223	0.423561604	High
SP107091_DO48727	1.068493151	1	8.417869413	4.527061702	8.171200705	0.740211912	6.206117946	9.630674427	6.17405673	6.868874453	6.845649115	5.896643933	0.231143213	Low
SP107094_DO48728	0.410958904	0	7.215641467	4.741373695	5.207768386	2.483346246	4.926920182	8.874932209	3.478622528	3.289237697	3.971976355	1.973211574	0.489075043	High
SP107084_DO48723	1.643835616	0	8.60942537	4.386754569	6.841193671	1.59236965	6.179101703	9.477266114	3.899346009	3.3352433	6.140066543	2.587950785	0.405867458	High
SP107088_DO48725	2.136986301	0	7.654292999	5.309486146	5.977467244	1.203064859	5.695311729	10.39778556	3.779011805	2.84707326	5.874248323	4.26165115	0.27804001	Low
SP107080_DO48721	2.465753425	0	9.085682646	5.584634247	7.496332857	0.635324224	5.854350174	10.87882137	6.647937805	9.041054464	6.506601535	6.511232223	0.108871641	Low
SP107078_DO48720	1.561643836	0	7.268176016	4.114880297	5.013182103	3.625633439	5.746074833	8.833188287	3.943183796	3.461117139	3.851501583	1.750154137	0.661171081	High
SP107071_DO48716	1.97260274	0	8.624280273	5.12545926	6.884233616	1.389190912	5.444836073	10.96162477	5.321004055	4.601224837	5.835054161	4.689569869	0.2087743	Low
SP107068_DO48715	1.890410959	1	8.019422356	5.546165687	5.782619516	0.909401195	5.553406707	10.67215724	6.310607067	4.254662373	5.76234128	2.271551221	0.244516728	Low
SP107073_DO48717	0.493150685	1	7.532353151	4.371225562	6.469220533	2.16620383	6.075946126	11.30535643	4.224430436	2.171615045	4.730473314	4.535707752	0.347203986	High
SP107063_DO48712	2.219178082	0	7.201181878	5.492566152	5.88286019	1.44864033	5.595194299	10.97850496	4.338418035	2.627495945	5.004283003	6.384387669	0.232935667	Low
SP107076_DO48719	1.890410959	0	9.127649567	4.300566442	8.838171401	0.561957534	5.814736412	10.50360086	5.960840579	6.418665369	7.26623188	6.778939693	0.108329922	Low
SP107052_DO48704	2.054794521	0	7.371281908	4.573816798	6.739284619	1.674414601	6.131489622	9.93321643	4.010608499	4.352941441	6.479797073	6.229140121	0.335026586	High
SP107056_DO48706	2.383561644	0	8.483318959	5.081756854	5.624000249	1.056619733	6.092951194	10.44429555	5.846317985	5.39218985	6.015626174	1.57418768	0.315761394	Low
SP107047_DO48701	2.136986301	0	7.050086782	5.762077937	7.172047229	1.881543664	5.979260094	11.41943524	4.996188022	4.155123238	5.483422181	4.241379807	0.304896911	Low
SP107044_DO48700	2.219178082	0	8.736699627	4.599286474	6.488614568	1.123189792	6.448688121	10.37415269	4.680080163	3.414822272	6.839079517	6.184050905	0.259180407	Low
SP107007_DO48679	3.287671233	0	8.96572025	4.696135608	5.950575317	1.601596749	5.074123027	9.084003665	5.370614572	3.791307971	5.82150176	5.379692654	0.289055337	Low
SP106998_DO48674	3.452054795	0	7.94958309	6.272622196	7.740783752	0.030405185	6.063168312	11.76786238	6.633536616	4.650406463	7.31594752	6.431365452	0.040052395	Low
SP107004_DO48677	3.123287671	0	11.1108213	7.068844463	8.234102718	0.233578712	6.562951558	9.513045644	7.018049798	8.057730982	8.202180569	7.407645983	0.127920032	Low
SP106993_DO48672	1.232876712	0	9.56078909	4.700117165	8.114169292	0.489652747	5.724061028	10.66456495	4.707922862	4.286807032	6.727375194	4.556093012	0.137699105	Low
SP107041_DO48697	2.219178082	1	7.011008338	5.641801705	5.10700401	1.725515983	5.939560554	8.752909162	4.559519571	2.323956531	5.218844552	5.255727746	0.427189031	High
SP107032_DO48693	2.465753425	0	9.504625656	5.120400858	7.083885796	1.155867428	6.347961116	9.273751938	5.774546934	6.849566415	6.801889425	6.232759382	0.284415212	Low
SP107037_DO48695	1.97260274	0	9.685633736	5.147658106	8.163334151	1.0790466	6.257742884	11.45626414	5.807241043	5.043714912	7.459676903	6.436375473	0.142503266	Low
SP107012_DO48682	0.328767123	1	7.387407729	4.476504696	5.820331571	2.216802024	5.788259544	10.22965983	4.508476805	5.008227294	6.265075359	4.497012886	0.383123494	High
SP107010_DO48681	2.465753425	0	7.826024333	5.57162638	5.306586319	2.794575214	6.045910775	9.465638856	5.153633593	4.801555238	4.164933128	3.530996888	0.515582902	High
SP98915_DO45099	4.356164384	0	8.0560491	6.554453301	7.080401832	0.872124936	5.373877083	10.36516325	5.452320636	6.337012373	6.480688059	6.758997382	0.147332387	Low
SP98904_DO45095	4.438356164	0	8.396311513	5.493016502	6.924582609	0.512835492	5.845473563	9.118128739	5.64720961	5.103265763	6.56579053	6.038952429	0.221983206	Low
SP98909_DO45096	3.534246575	1	8.053142551	6.528324411	7.388033575	1.872273258	6.238457194	11.4727848	5.621942688	6.201417965	6.416409224	5.031552735	0.27649128	Low
SP98907_DO45096	3.534246575	1	8.053142551	6.528324411	7.388033575	1.872273258	6.238457194	11.4727848	5.621942688	6.201417965	6.416409224	5.031552735	0.27649128	Low
SP98913_DO45097	4.438356164	0	10.70865364	5.017476433	7.681971337	0.411661671	6.729844117	9.566159273	5.356325001	5.795306069	6.718938723	4.741884231	0.234344339	Low
SP98896_DO45091	3.616438356	1	7.643572726	3.980410053	7.101475948	1.316626387	6.193256941	11.2372404	5.5366018	6.345527325	6.509845142	6.252977853	0.220623523	Low
SP98898_DO45092	3.287671233	1	7.766605131	4.72559481	5.478737778	1.518556902	7.118082742	9.479623055	3.895902627	2.948683492	6.117733421	5.996800957	0.424583829	High
SP98900_DO45093	1.97260274	1	8.006927457	3.308495264	5.136946506	1.599342711	5.288705016	9.309760353	4.359521452	2.104741429	4.745736989	3.44454512	0.363417371	High
SP98902_DO45094	4.520547945	0	8.429759731	6.655560252	7.336231517	0.6464231	6.396550224	11.21494634	5.55764352	4.578491619	7.445346979	7.299529488	0.134136368	Low
SP50185_DO23552	2.219178082	0	6.8185074	6.523323165	6.785188645	2.011072973	5.231854288	11.244185	5.515476954	5.019665075	4.394553335	5.327552782	0.259124479	Low
SP50183_DO23551	0.410958904	1	8.672562593	4.849036206	6.631252374	0.149993184	4.918098144	10.76116427	5.281056066	5.372337603	6.199602176	5.498024335	0.047744702	Low
SP50181_DO23550	2.712328767	0	6.954437418	5.473280519	7.041932569	0.881263435	5.536593637	11.28869329	5.082447135	5.965014567	6.830097248	6.46160799	0.13750788	Low
SP50159_DO23539	3.04109589	0	9.250234283	4.713720911	7.060509588	2.135695868	6.711625061	9.172629126	4.724416849	4.980755786	6.359931402	3.403458742	0.476261006	High
SP50157_DO23538	1.232876712	0	8.164295133	6.598591974	6.681497525	1.009886672	5.518520556	11.48017422	5.156324554	6.532363608	6.282604215	6.815165094	0.114860027	Low
SP50155_DO23537	2.465753425	1	7.358850106	5.809595603	6.065665684	3.214532959	5.941228068	10.73706034	5.125937102	5.454655178	5.235260193	6.897914744	0.41511809	High
SP50153_DO23536	2.547945205	0	9.232330481	5.839836509	7.431314511	0.964744832	6.898322361	10.08283129	6.152011988	7.194703827	6.901338478	6.73233876	0.252619217	Low
SP50151_DO23535	2.630136986	0	7.474228994	5.122144003	6.289116529	1.670956716	5.51488521	9.707174827	4.908126077	4.356919131	6.202577686	5.727850593	0.309527809	Low
SP50149_DO23534	2.301369863	0	9.238261165	6.377868603	7.849567977	0.854005241	7.925025157	11.30027785	6.494688482	7.881608379	7.670562285	6.035315099	0.255856288	Low
SP50147_DO23533	2.465753425	0	9.713087262	5.210704983	7.455669959	1.827827567	6.765464867	9.95888559	5.899551658	8.348518637	7.050335585	4.256512286	0.37003381	High
SP50145_DO23532	2.630136986	0	6.773332576	7.388212504	6.928546352	0.870539707	8.177123213	11.74367204	5.479832769	6.176610863	6.390539698	6.658999295	0.298782238	Low
SP50143_DO23531	2.465753425	0	8.696472492	5.954764882	7.567826913	0.389359333	5.387473646	11.41948192	5.872021591	5.888388451	6.963962631	6.560173039	0.034772449	Low
SP50141_DO23530	0.493150685	1	7.320376844	4.67825213	5.884371454	1.03971429	5.376288418	8.39310591	4.558266686	4.796705243	4.897098494	4.254790887	0.348367252	High
SP50179_DO23549	2.712328767	0	9.079041348	4.548135519	6.242659584	2.724533555	6.572380537	3.51906007	4.768603498	6.035563802	5.378028175	1.701579748	0.858906003	High
SP50177_DO23548	2.301369863	0	9.707378145	5.432647921	7.146551309	1.927973704	7.50260292	9.814626969	6.184844093	7.527067212	7.020384964	6.899587464	0.391319942	High
SP50175_DO23547	2.794520548	0	7.05886766	4.911038858	6.0540253	1.937154143	4.95851022	6.2360011	4.289232054	4.208889831	5.441336536	4.210138427	0.5190709	High
SP50173_DO23546	2.876712329	0	8.716576245	6.009375607	6.282996322	2.145748907	7.370696357	9.881449389	5.058939032	4.850947872	6.607755836	6.948544479	0.430574981	High
SP50171_DO23545	1.561643836	1	8.421065366	5.492526386	6.125969798	1.708701673	7.18636595	11.00313086	5.454873992	5.779530804	5.480204292	5.128702352	0.360231972	High
SP50169_DO23544	2.630136986	0	8.933619664	6.133378353	6.750000314	0.631049401	5.913574891	11.12089891	5.652374959	5.923075346	6.447394834	5.906565124	0.127962353	Low
SP50167_DO23543	2.794520548	0	9.482314898	6.857396313	5.736461106	2.293099908	7.285494713	10.44062217	5.791970282	8.599986236	6.982017256	5.681831936	0.413853336	High
SP50165_DO23542	2.630136986	0	8.716365699	4.667569637	8.0047001	1.588195223	5.740473827	10.2597215	5.167010193	6.187720132	6.749809162	5.302210755	0.259546192	Low
SP50163_DO23541	2.547945205	0	8.925599805	5.288530914	7.02458296	1.356600922	5.46745206	10.23810975	5.409327247	7.303304747	6.006630854	5.987807778	0.209633378	Low
SP50161_DO23540	2.054794521	0	6.685207531	5.890748483	6.372631711	1.467003156	6.64757775	9.952539421	5.512417141	4.833363289	6.686524176	5.641579919	0.365514037	High
SP50115_DO23517	3.287671233	0	7.009659617	6.351419362	7.495987176	0.155424403	5.067758895	11.87900553	5.062967023	4.998018802	6.860251003	6.513387436	0	Low
SP50111_DO23515	3.369863014	0	6.522455931	4.311154204	5.893397056	2.062969569	5.787062443	10.35367889	4.832548557	1.309843014	4.402070373	1.012883762	0.452651144	High
SP50109_DO23514	3.534246575	0	9.155894736	4.606755582	8.010109163	1.955708117	5.580626788	9.31275678	5.771246241	6.327338967	6.692005825	5.567782902	0.317014872	Low
SP50107_DO23513	3.287671233	0	9.908026287	4.700564468	7.947248758	1.652304704	6.290964637	10.00882591	5.030700587	6.916762713	5.921872981	5.229713481	0.303604041	Low
SP50105_DO23512	3.452054795	0	8.234355159	6.49902748	6.896973754	0.829593817	7.472673941	11.09285801	5.669363971	7.060247825	7.050482776	7.561486155	0.233874234	Low
SP50103_DO23511	0.493150685	1	6.649150056	3.385739731	6.013463654	1.174956047	7.615740572	9.489533977	5.276049619	1.327360867	6.528546644	0	0.549320508	High
SP50101_DO23510	2.383561644	0	8.240264701	5.809997092	7.330472424	1.493419877	5.965981496	10.34424644	4.687737733	3.856086299	6.177556995	4.257248616	0.301164155	Low
SP50119_DO23519	1.726027397	0	6.457993355	3.714507342	5.991354406	2.047038171	4.476192699	7.527491579	4.186275336	3.265819768	3.49316898	1.164458314	0.507118843	High
SP50117_DO23518	3.616438356	0	7.757584002	5.599068514	5.641624174	0.799656803	6.04856443	10.94630859	3.82757088	4.46047526	7.156988889	6.107802485	0.194150949	Low
SP50137_DO23528	2.794520548	0	8.138900031	5.659883499	6.643520852	1.135134644	6.863485513	10.18586029	5.75067749	5.710989117	6.358502084	4.234063908	0.337797609	High
SP50135_DO23527	2.876712329	0	8.59820583	6.217838821	7.095069848	1.084813926	6.233733019	10.45624397	5.667565327	6.092187484	7.250443696	6.623821553	0.213943151	Low
SP50133_DO23526	2.876712329	0	5.361569133	5.678252721	5.518156301	2.674081376	6.406699528	9.881576305	4.487647056	4.700173414	6.072421075	3.874183132	0.535483201	High
SP50131_DO23525	2.876712329	0	7.33058021	6.193650499	6.755156048	2.517900218	5.960620996	9.339834492	5.453358184	3.17125673	6.78674456	1.023770709	0.523900526	High
SP50129_DO23524	2.876712329	0	7.419444353	3.851052991	5.283235643	2.182817491	6.665399521	10.09831514	4.01979022	3.365883171	4.782188999	6.428780654	0.427442716	High
SP50127_DO23523	2.95890411	0	6.66849994	4.137959715	4.788869569	0.583921045	4.648367169	1.352843424	3.73654483	3.499602938	2.058558321	0.054685967	0.734644065	High
SP50123_DO23521	3.04109589	0	8.033594843	6.358266608	5.654107732	3.564351072	6.340426177	10.43734985	4.292748969	3.870049882	4.452165789	0.292383303	0.61817173	High
SP50139_DO23529	2.547945205	0	9.380795104	4.067366499	8.622905747	1.994720072	6.153112137	4.896347302	5.430533472	5.983664457	6.103467079	4.737133607	0.603660211	High
SP50099_DO23509	2.136986301	1	9.68588547	5.046881166	7.016329715	3.076005818	7.00699421	10.1811182	4.81399462	8.657403071	5.907724095	6.572268713	0.463944686	High
SP50097_DO23508	1.068493151	0	7.403222942	4.868674356	6.575069598	1.290356219	7.13362802	10.10139942	5.542773672	2.762037831	6.482356711	5.891322624	0.362264681	High
