# Supplementary material for: Mitochondrial Gene Scoring System: Predicting Prognosis and Precision Therapy for TACE Non-Response in Hepatocellular Carcinoma Patients
Source: J Cancer. 2025 Jan 1;16(2):629–47. doi: 10.7150/jca.103946 (PMC11685679; doi:10.7150/jca.103946)
Supplement: Supplementary file 1 — The supplementary materials include the following sections: Figure S1: Hierarchical clustering; Figure S2: Comparison of the performance of nomograms; Figure S3: Enrichment analysis; Figure S4: Mutation waterfall plot; R script; Data. [file jcav16p0629s1.zip › TCGA_test.txt]

patientID	futime	fustat	ALAS1	DHRS1	GRHPR	POLQ	TOMM40L	HMGCS2	GCDH	AASS	LDHD	OGDHL	RPS	RPS_Group
TCGA-ED-A8O5	1.112328767	0	7.546829653	3.831360453	7.389244131	0.669752467	3.395282204	11.62565296	4.454024508	2.709842019	4.550229631	5.335722628	0.160263459	Low
TCGA-G3-A5SJ	1.912328767	0	6.121005037	3.646231794	6.569879906	0.974529312	3.431007778	9.44093746	3.827971414	2.072894693	3.953712228	2.909734709	0.379355805	High
TCGA-HP-A5MZ	0.249315068	1	7.426239591	4.265871919	6.368387723	0.282380495	3.676346402	9.498515962	4.725397617	2.609944032	6.847856638	5.576534231	0.244145341	Low
TCGA-BC-A10X	2.109589041	1	9.519659839	5.950736678	7.594157369	0.166458372	2.254714968	10.95382221	5.585993058	3.931522328	7.152748256	6.256025597	0	Low
TCGA-ZP-A9D4	1.082191781	0	10.51551121	5.158442058	7.529758491	0.55522718	3.732963784	9.324431702	6.193304566	5.1264443	6.573947055	6.093577077	0.206078959	Low
TCGA-DD-AADQ	1.194520548	0	7.321741434	4.259679247	5.901368947	0.264356271	2.571943726	8.712840611	4.734254388	2.807664038	6.750057083	3.964333936	0.240174104	Low
TCGA-DD-AAE7	1.764383562	0	8.15936681	6.30324192	7.454185766	0.171078696	2.877724621	11.0192029	5.897719631	3.773975233	6.619748994	5.935134398	0.068866137	Low
TCGA-FV-A3I0	2.323287671	0	6.062922555	3.444216486	5.866480248	0.485323774	2.725632105	2.273933569	4.012783185	1.386700602	3.255546053	2.054049652	0.670271265	High
TCGA-CC-A8HU	0.942465753	1	7.409808409	4.625843245	5.429937271	1.567886125	4.406067215	10.56045608	5.533407608	3.97502481	5.619571475	6.696209478	0.344381035	High
TCGA-DD-A11D	4.273972603	1	8.054432297	5.038967261	7.596148003	0.331017236	4.366916657	11.78128946	5.004815964	5.159064009	6.890158465	3.995122669	0.186983925	Low
TCGA-DD-AADJ	2.920547945	0	9.150245627	5.11425457	6.94247228	0.21238257	3.473488213	10.89137741	5.749298269	2.795122744	6.357293352	4.071814144	0.146344828	Low
TCGA-XR-A8TF	1.898630137	1	9.403730422	4.005355071	7.72111218	0.332622014	4.543619608	11.12244819	6.797160872	8.547635676	6.61030733	6.478133763	0.154058288	Low
TCGA-MI-A75G	1.912328767	0	9.885273568	5.070256216	7.601336243	0.29207495	3.59930589	9.608227835	6.513590227	6.037711667	7.069639876	5.878401655	0.16709027	Low
TCGA-CC-A5UE	0.745205479	1	7.877212956	4.271619895	6.389719952	1.185549435	5.705107047	9.547923267	3.851719063	2.520698817	6.197086918	5.374914276	0.468222244	High
TCGA-DD-A73D	1.898630137	0	9.581134849	3.872730279	7.115973752	0.19496955	4.409404514	10.52585003	4.929999246	5.673776882	7.134705591	0.516418642	0.283272414	High
TCGA-DD-AACT	4.279452055	0	6.239275826	4.608466266	5.856233779	0.308593869	4.006217224	10.18559515	5.319137389	1.682663182	7.01582759	5.735381367	0.25116771	Low
TCGA-DD-A39X	4.64109589	1	7.319602581	3.97384084	6.143852556	0.187007567	5.298064401	9.564252972	4.163361863	1.640019294	7.238740055	5.585458342	0.349639441	High
TCGA-CC-A1HT	0.276712329	1	7.03682419	3.595408178	5.456717456	2.31225856	4.162830365	4.283492158	4.194276204	2.840261796	4.125072453	0.569296646	0.84447752	High
TCGA-DD-AADS	1.298630137	0	8.097569188	6.22512837	7.414787542	0.054223347	3.1176618	9.670714133	6.663099785	5.419538892	7.426680728	6.589418948	0.122630358	Low
TCGA-RC-A7SH	1.282191781	0	6.574611691	5.075917641	4.896872443	1.819872517	4.758830818	8.255081932	3.409092182	0.588516767	4.811861451	2.597435826	0.617072932	High
TCGA-DD-A39W	2.265753425	1	8.659965933	4.311859095	7.581012228	0.319155458	4.479224093	10.80631028	4.888640978	2.882310458	5.84103466	1.240497517	0.292123475	High
TCGA-2Y-A9H0	10.06849315	0	7.162836406	4.229749409	5.429147263	1.293311622	3.645182859	9.788681307	4.990482958	3.487126145	5.650158523	5.289200012	0.338595547	High
TCGA-G3-A3CK	1.602739726	0	9.929553132	3.875377074	7.396096109	0.409146506	4.158118861	9.562184028	6.041545265	6.082255509	7.712974699	6.384151718	0.210842467	Low
TCGA-DD-AACL	0.293150685	1	7.629328932	3.812005263	5.655569361	1.599174946	4.250908532	8.92604035	4.063934306	2.094269856	4.43858562	3.930254782	0.479605664	High
TCGA-DD-AAD6	1.84109589	0	8.128954766	4.496551828	5.409662477	1.292781749	2.674935144	8.574577634	4.306568481	2.825154692	5.411795686	2.498429597	0.373596988	High
TCGA-BC-A217	3.82739726	1	7.363586371	4.986028593	6.200457271	1.582218773	4.417980749	10.99616401	6.301095569	4.875313175	7.038430694	5.173771065	0.33693149	High
TCGA-K7-A6G5	1.402739726	0	7.293136859	5.723604976	7.340739391	0.245982361	4.1654457	9.555681203	4.834792105	1.732920382	7.066210845	5.81772813	0.261122774	Low
TCGA-DD-AAVX	4.706849315	0	9.1597992	4.996931011	7.642906584	0.196607044	2.649201559	7.589836878	6.29810657	4.968293545	7.056041549	3.767400556	0.246465094	Low
TCGA-DD-A73A	1.994520548	0	6.479654174	5.324004081	7.038076165	0.55011263	3.874649444	10.29072516	5.030914277	3.576643063	6.696842371	5.980221852	0.242530401	Low
TCGA-ED-A66X	1.112328767	0	7.464070287	4.566419424	5.461711897	1.028286243	4.873754151	10.54920054	3.892255008	1.176705738	5.19451261	4.395563268	0.38209074	High
TCGA-2Y-A9H6	0.978082192	0	6.44084924	5.129114006	5.611440942	0.41705586	4.594202166	10.70470462	5.410805781	4.062553488	7.308334479	7.014152177	0.245581592	Low
TCGA-2Y-A9GX	6.690410959	0	8.717628104	5.153343275	7.06867296	0.815985227	4.134040181	9.637030004	5.311735602	4.430987713	6.632362744	6.331828803	0.273915009	High
TCGA-DD-A73F	2.97260274	0	6.977079535	6.325253279	7.090617407	1.331418598	3.658611382	10.01615363	6.329015928	4.30758153	6.956688623	4.265106791	0.327136012	High
TCGA-ZP-A9CV	2.980821918	1	9.962652837	5.666671391	7.029265138	0.437653878	5.366196301	10.02884621	5.314442763	4.518031493	7.868888593	6.032385209	0.284975621	High
TCGA-ED-A7XP	1.095890411	0	8.332494467	5.334039038	5.075066204	0.974822961	5.135099763	9.726052078	5.258221159	4.359479002	6.163200824	4.77243467	0.403244854	High
TCGA-FV-A2QR	1.591780822	1	6.385827896	4.714349938	6.665318861	0.497535726	5.367489887	9.515021888	4.529508641	3.216889393	6.77680542	1.761029907	0.46411108	High
TCGA-DD-AADY	1.520547945	0	8.325849146	3.805055083	7.01272956	0.807519792	4.639637358	12.45985148	4.976180308	3.66309409	6.185888344	5.531409534	0.193060994	Low
TCGA-DD-A39V	1.761643836	1	7.79264065	3.751035177	7.208138745	0.253505262	3.171943362	6.684642036	5.778205948	2.335454672	5.27817065	0.879235246	0.424913642	High
TCGA-G3-A25V	2.356164384	0	7.942525648	5.185731782	7.128187183	0.318924164	3.21513496	9.715833154	5.232752841	3.864641791	7.065208232	5.858321729	0.180575399	Low
TCGA-2Y-A9H9	1.909589041	0	8.936949704	5.36044856	7.586559101	0.608620024	4.653100155	10.76913268	6.724183667	7.910404685	7.611554549	6.86840527	0.201530404	Low
TCGA-RC-A7S9	1.753424658	0	5.583639424	5.297374861	6.321359922	0.797096008	3.473514189	10.31434884	4.913808537	5.172879499	4.860789029	5.434211203	0.271481679	Low
TCGA-G3-AAV3	1.128767123	0	8.634505421	4.301024212	7.491989344	0.878136767	4.018322601	9.374680451	5.391970447	3.874708454	6.671845319	5.135079236	0.306125209	High
TCGA-UB-AA0V	0.860273973	0	8.782652969	5.314877757	7.621561806	0.252778952	2.604189961	10.92033737	5.118347266	4.265391886	7.085505389	6.640026527	0.040840754	Low
TCGA-G3-AAV7	0.989041096	0	8.219932269	3.322490636	4.949987747	2.572186335	5.717997139	7.805543332	2.997202067	1.024816096	5.664514129	2.143524033	0.756655847	High
TCGA-CC-5264	0.279452055	1	7.331380079	4.509296797	5.982820213	2.647245424	4.404371821	10.90949374	4.065374126	2.47612242	5.140152862	6.690449223	0.434664831	High
TCGA-DD-AADB	3.402739726	0	7.920845878	2.653312295	5.946698114	1.758388465	5.247414886	10.07444509	4.954061342	1.90850551	4.448160918	4.120376826	0.492172055	High
TCGA-DD-A73B	0.775342466	1	8.199076006	5.444733317	7.451297671	1.26369549	3.535381144	11.28111818	5.22041122	4.791412977	6.021386447	7.232482327	0.182443206	Low
TCGA-RC-A7SF	1.58630137	0	7.447112162	3.850339383	5.866341765	0.522758841	2.689366261	10.08795895	4.16889872	2.796618518	5.258850541	4.028082868	0.209380273	Low
TCGA-DD-AACW	3.901369863	0	6.767597863	6.003930493	7.198745582	1.097408535	4.888446157	10.08989785	6.100517274	4.509030706	5.488611408	2.722903139	0.424908201	High
TCGA-DD-A4NK	3.315068493	1	9.450735769	5.992138473	7.866397407	0.158724796	3.651327284	10.86038082	5.597626516	6.361082285	7.701337655	7.859268896	0.064883735	Low
TCGA-XR-A8TD	2.821917808	0	6.806113928	3.918815544	6.259021971	1.226755123	3.876182939	9.835558429	4.955880023	3.7823142	5.502301956	3.595742339	0.377823619	High
TCGA-5C-A9VH	0.882191781	0	7.481704998	6.271005402	6.133752563	0.650488859	4.355206599	8.896500431	5.102317991	3.452450473	6.458888866	4.874236301	0.365495602	High
TCGA-DD-A3A6	8.926027397	1	5.021404215	3.284247601	4.340904032	0.224163787	2.250446233	1.10614728	4.413072744	2.313507081	4.119115431	3.442399481	0.666777155	High
TCGA-DD-AAVZ	5.205479452	0	9.933138106	5.720951493	5.805545266	0.86852874	4.631907497	11.00464528	4.939146635	2.855710696	5.299567044	5.179495126	0.26367259	Low
TCGA-WJ-A86L	0.945205479	0	5.312135101	3.572550171	5.333620517	1.360757558	4.78249244	8.991584484	3.760944774	2.261982057	4.821026456	3.354381632	0.540100871	High
TCGA-LG-A9QD	1.002739726	0	8.799716793	4.763013132	7.234828925	0.156267163	2.766531559	9.81245667	5.668737517	3.750627941	6.814833654	5.30591217	0.125192789	Low
TCGA-DD-AADL	1.742465753	0	6.900290822	6.879970367	6.872684729	1.317940752	4.156372345	10.57380025	5.682261466	5.520409676	6.443420999	7.178945645	0.284827827	High
TCGA-G3-A7M7	0.989041096	0	8.134072021	4.303342394	6.974914714	0.143001506	3.994679279	8.922187142	6.502110972	3.827331271	7.29944341	5.597417947	0.254559981	Low
TCGA-2Y-A9H1	3.367123288	1	7.869144078	5.202719394	7.232941786	0.057138304	3.071007493	9.27588541	5.543205088	2.808467429	7.172449511	5.807305973	0.169397914	Low
TCGA-DD-A4NF	2.580821918	0	8.576991043	4.341423641	8.447407279	0.151858817	3.270065411	10.77162416	6.417202734	5.373766517	6.478585202	6.702431758	0.077220573	Low
TCGA-BC-A10U	2.293150685	1	7.480891156	5.06267868	5.52432074	0.447737871	5.112387376	8.383029869	5.074501155	5.283592166	6.644436037	4.490544459	0.434284707	High
TCGA-FV-A3R2	0.531506849	1	8.213586901	5.638094116	7.330110177	0.95910243	4.288949105	9.769126401	6.761843731	6.760165048	6.778205948	7.005431428	0.273866124	High
TCGA-ZP-A9D2	2.095890411	1	6.517744965	4.181150269	5.16483856	1.916094423	5.169872903	11.00857232	5.036116453	3.83196842	5.611558975	4.753663364	0.460988771	High
TCGA-BD-A3ER	3.054794521	0	7.685995496	4.653117357	6.495866217	0.325386415	3.737264922	10.62925971	4.714113608	2.021906077	7.058700716	5.815549813	0.185708364	Low
TCGA-DD-AACA	6.304109589	0	9.000338374	4.861647742	8.40895212	1.205830385	3.791959896	8.472620987	6.014335206	5.759688488	7.487483938	4.615586972	0.354243345	High
TCGA-2Y-A9HA	0.098630137	1	8.328456375	5.788155825	7.652538838	0.984188293	5.595858681	10.04968658	5.203083668	4.257070981	6.150902844	6.10343889	0.378060134	High
TCGA-K7-A5RG	1.421917808	0	6.347949066	6.382376748	6.406985572	1.767654798	3.264671537	9.909983812	5.229364888	3.782135937	5.793432939	5.107533047	0.355230682	High
TCGA-K7-A5RF	1.728767123	0	8.045722536	5.47090774	7.436195994	0.173255383	2.755250802	11.0751966	6.307934837	4.437081224	7.522132667	6.586925334	0.041945448	Low
TCGA-DD-A4NO	6.150684932	0	8.92848166	5.783448797	5.636615921	0.209515751	4.085509638	9.743732395	5.148995097	5.121541806	6.544856275	6.674655551	0.209242332	Low
TCGA-CC-A3M9	0.821917808	1	7.051159989	4.036916478	5.097657144	2.235543265	3.68137055	0.712639798	4.385258456	3.820628298	1.484911487	0.256527627	1	High
TCGA-2Y-A9H8	1.734246575	1	6.953197713	5.806664324	5.876232063	0.474046599	3.762168069	9.777217665	6.358725037	3.277419457	6.131784953	4.299860061	0.280474272	High
TCGA-DD-A39Z	1.646575342	1	7.034394016	5.221614187	6.715570814	0.308943288	4.566090581	8.115030121	5.17556452	2.666779311	5.658488568	7.00754873	0.356921522	High
TCGA-BD-A2L6	3.734246575	0	6.632266761	6.846232534	6.943001186	1.175237151	3.196134881	10.27168852	5.224248696	3.259468349	6.70041891	5.963455628	0.250639196	Low
TCGA-DD-A4NB	2.709589041	0	7.308097802	3.285638949	6.585743749	0.414893223	3.553679975	10.31409581	5.909914679	5.660275488	6.87576655	5.593652558	0.198135114	Low
TCGA-BC-A10R	0.843835616	1	6.213477546	2.619131253	5.24218709	0.323312418	4.09033688	11.69313391	4.341017935	2.508301872	6.366605479	5.931888669	0.191817882	Low
TCGA-DD-AAD3	3.547945205	0	7.69839422	6.371306195	6.264797248	0.301236441	4.78304275	11.03504127	5.132609743	3.101313901	6.17223747	5.865901498	0.234411461	Low
TCGA-CC-5261	0.265753425	1	6.878655461	5.451893551	5.736921411	1.44429601	4.836181675	10.00740072	4.764924654	2.571482658	4.127402166	5.634143082	0.427200875	High
TCGA-DD-AAW2	5.082191781	0	9.039664281	5.250650876	7.866127832	0.271664711	2.782618244	10.03731262	6.357166648	4.634854603	7.740897886	5.878899416	0.098318829	Low
TCGA-G3-A7M8	1.178082192	0	7.025246999	4.656090162	7.511307524	0.229587923	3.37086174	10.44266519	6.47276881	4.297646315	7.058072923	1.716859236	0.228157335	Low
TCGA-G3-A7M9	0.153424658	1	7.628082406	3.372534269	5.996318689	3.36640615	4.98712073	10.04974102	4.972210143	2.617909665	4.090048887	5.314997358	0.605385984	High
TCGA-MI-A75I	1.726027397	0	7.110170072	5.368600747	5.876882792	0.801489796	4.293620624	9.599357967	5.026082959	3.428584621	6.025206019	5.831086784	0.332869837	High
TCGA-DD-AAVP	7.539726027	0	9.626711807	4.807627978	8.600125141	0.190045887	4.339123129	10.88985399	5.711530698	3.636729013	7.335572578	4.88899159	0.165901482	Low
TCGA-DD-AAEH	2.147945205	0	8.677226328	6.336453002	6.721170296	0.230940776	3.191688976	10.58235813	6.481261801	5.83594428	6.185818983	6.44818405	0.101733673	Low
TCGA-BC-A69I	1.060273973	0	9.985602037	6.000486827	8.047542751	0.07819992	3.176115291	9.804010792	6.126384412	5.133793655	7.33472826	6.028513901	0.102135374	Low
TCGA-DD-A73C	1.920547945	0	7.303315906	5.071101912	6.252445937	0.390667686	3.858707135	12.44853219	6.801722584	5.704509586	8.217508951	7.533055575	0.064806994	Low
TCGA-DD-AAVQ	7.473972603	0	7.049706995	5.212724961	5.621963937	0.737427183	4.08584102	9.72986627	4.467462089	0.99356568	4.208267529	0.909197063	0.412355513	High
TCGA-DD-AADP	1.254794521	0	8.294257273	4.945514067	6.1881002	0.735522177	3.252657864	11.40855568	6.952797149	5.656547854	6.405657166	3.010654537	0.181591436	Low
TCGA-ED-A627	1.15890411	0	9.374211165	4.53891679	7.285919092	0.325156118	3.120965652	10.45696166	5.415180635	4.050945669	7.024301947	6.339360116	0.104698395	Low
TCGA-CC-5263	0.353424658	1	6.471541911	3.700228847	5.282302646	2.908736064	5.099370956	10.18133429	4.260198829	1.828834649	3.516481677	3.873675417	0.620388005	High
TCGA-G3-A5SL	1.701369863	0	9.279342445	4.077012218	7.804947994	0.139600465	3.681393041	11.10734434	4.678714212	5.111519642	7.062319266	4.900958558	0.120573378	Low
TCGA-DD-AAEA	1.575342466	0	7.323712326	5.551845124	6.420413345	1.228418528	4.14899103	10.1397437	4.952981143	5.496219451	6.607142381	5.085008173	0.336810872	High
TCGA-DD-AACG	1.284931507	1	6.3030848	4.716239181	5.788508234	0.734135137	3.807056047	11.00081382	4.282743732	1.463988577	4.108156418	0.789520604	0.342934174	High
TCGA-DD-A4NN	2.463013699	1	6.596897882	5.446077536	6.286949512	1.031959741	4.042731877	8.862866373	5.397101291	0.637749339	4.151704605	4.654481369	0.409953112	High
TCGA-DD-A39Y	0.468493151	1	7.315487435	4.600204326	6.300537433	0.853197255	5.528636951	8.987104809	4.876855787	1.603311811	6.295464065	1.72704913	0.525310739	High
TCGA-2Y-A9H4	3.978082192	0	7.68964162	6.47647242	7.564390364	0.459431619	3.209531347	10.89077605	6.44805682	4.050919557	7.066888911	5.718098547	0.130248184	Low
TCGA-DD-AACU	4.293150685	0	8.396746903	6.681783756	6.307696273	0.436801474	3.911547785	10.05814546	5.214194762	3.094506339	6.828389132	5.520287088	0.227474985	Low
TCGA-ED-A7PY	1.068493151	0	6.98112199	5.127472329	5.736629227	0.360420466	3.892245292	10.44475888	5.510142261	3.289524651	5.04920382	3.337439937	0.272881536	High
TCGA-DD-AAC9	0.950684932	0	8.148140974	5.046403748	6.448511159	0.13553487	3.125088989	10.05883963	5.931746871	3.671180127	6.585458342	5.903175686	0.139719503	Low
TCGA-EP-A26S	1.665753425	0	11.08233522	4.919792939	7.665453886	0.298541019	3.523210648	9.22211867	7.086113927	6.176518257	7.128138712	4.659890317	0.181839742	Low
TCGA-CC-A7IJ	1.046575342	0	7.451842462	4.263237271	5.022691828	2.798092001	3.543322651	1.895108698	4.300753393	4.535518009	1.672787385	2.816558749	0.928579597	High
TCGA-CC-A9FS	0.578082192	0	8.463239893	5.54374023	6.148673843	0.687239894	3.412903438	11.2241548	5.186453016	4.476900083	5.498605114	3.593054922	0.197792159	Low
TCGA-GJ-A3OU	2.408219178	0	7.703428824	3.988493829	6.248525349	0.860525852	4.161412079	9.031159444	4.039910433	1.320484678	5.570295943	4.135543078	0.387600919	High
