# Supplementary material for: Mitochondrial Gene Scoring System: Predicting Prognosis and Precision Therapy for TACE Non-Response in Hepatocellular Carcinoma Patients
Source: J Cancer. 2025 Jan 1;16(2):629–47. doi: 10.7150/jca.103946 (PMC11685679; doi:10.7150/jca.103946)
Supplement: Supplementary file 1 — The supplementary materials include the following sections: Figure S1: Hierarchical clustering; Figure S2: Comparison of the performance of nomograms; Figure S3: Enrichment analysis; Figure S4: Mutation waterfall plot; R script; Data. [file jcav16p0629s1.zip › TCGA_train.txt]

patientID	futime	fustat	ALAS1	DHRS1	GRHPR	POLQ	TOMM40L	HMGCS2	GCDH	AASS	LDHD	OGDHL	RPS	RPS_Group
TCGA-5R-AAAM	0.126027397	1	7.515443599	5.309707348	7.20711489	0.315102453	2.967205505	10.52941904	5.196225391	3.683954657	7.001950827	6.24299685	0.186434746	Low
TCGA-G3-AAV0	1.304109589	0	6.540278404	5.961197309	6.941528914	0.165558254	3.08714032	10.57736462	5.672515861	2.17143103	6.627816924	5.96281505	0.202435288	Low
TCGA-XR-A8TE	2.534246575	0	8.438465858	4.087607104	7.022445495	0.16542962	4.382030833	9.69767827	4.743256436	3.864433796	6.579857459	0.582556003	0.424683521	High
TCGA-FV-A2QQ	1.997260274	0	8.728792613	5.555414328	6.932638786	0.314986485	4.052954891	11.12324405	6.459395551	3.170838419	7.750485918	6.608636286	0.199657506	Low
TCGA-BC-A10Q	3.109589041	1	6.576757932	3.930917072	6.441795516	0.642193247	3.574537521	3.911375209	3.788581315	1.992478413	7.220065811	6.027620746	0.658347212	High
TCGA-ZS-A9CE	3.4	0	7.125289473	6.780829754	7.769431254	0.237074171	3.50584013	10.38056637	5.433547052	2.974198886	6.643678727	4.970020736	0.254343579	Low
TCGA-DD-A4NV	6.569863014	0	8.457582391	5.229822457	7.235649524	0.40042863	3.738086854	11.30281271	6.258667784	4.824925655	7.445370819	6.703052236	0.176043247	Low
TCGA-CC-A8HT	0.383561644	1	7.199790111	4.302443353	5.669086309	2.327629885	4.599299938	6.879405582	4.561216143	3.558586021	3.353958389	2.330443668	0.819501188	High
TCGA-LG-A9QC	1.164383562	0	9.135437393	4.670256842	6.820353863	0.249263286	4.356017005	8.025397618	4.674358954	3.122854908	6.749813126	4.559075709	0.432819012	High
TCGA-ZS-A9CG	0.934246575	0	9.715579051	4.649080816	8.038475141	0.104068226	3.299845411	10.9942755	5.886323337	4.886452599	7.618143197	5.199315062	0.135093281	Low
TCGA-DD-AAEI	4.194520548	0	8.080745591	5.016728074	7.846718954	0.788685711	2.785613322	10.33560618	5.256984209	2.903828836	6.32976226	4.506424222	0.254434731	Low
TCGA-DD-A3A4	1.676712329	1	8.276387324	2.791584888	6.905979005	0.177216201	4.030698031	9.329849696	7.036446187	6.295221594	6.833523901	0.146785541	0.416588908	High
TCGA-DD-AAVY	5.397260274	0	9.917765597	5.855710696	8.166240928	0.144437998	3.574113621	8.419682564	6.28719892	5.596067476	6.978464508	5.026888566	0.296630091	Low
TCGA-HP-A5N0	2.060273973	1	5.608149828	6.468470908	7.582920996	0.094371211	3.585046655	11.48706212	4.854554259	3.15793299	7.56174541	6.434161152	0.183295477	Low
TCGA-2Y-A9H5	1.520547945	1	7.243527234	5.689184523	5.069869692	0.602931904	4.652222598	9.878934963	4.236462004	1.37501162	5.2161871	2.87737126	0.477856561	High
TCGA-DD-A1EE	0.956164384	1	9.856731466	4.168104454	6.793852976	0.792105706	4.387114349	6.550120327	5.359071312	5.287014177	7.006501127	5.740001975	0.526309883	High
TCGA-DD-AADN	2.460273973	0	6.065876	4.031615748	5.492574264	0.437014622	3.093796775	8.318859106	4.7822775	1.399663304	5.489610368	1.676538227	0.468083224	High
TCGA-ED-A66Y	0.810958904	1	6.587363491	3.866522285	6.594257413	1.215802828	4.121363596	9.688084521	3.651074659	0.452279135	3.368293425	4.986274396	0.482271557	High
TCGA-UB-AA0U	0.895890411	0	8.119767013	5.177790256	6.364012054	1.253142153	4.562718664	10.71912174	4.421856128	2.692293278	5.913006663	5.973735245	0.399380356	High
TCGA-MI-A75H	2.046575342	0	9.057503614	5.135362485	8.238914847	0.273575566	3.062657096	8.926651509	5.898885515	4.911974342	7.227597654	5.697790497	0.247258476	Low
TCGA-FV-A3I1	0.676712329	1	7.570883352	5.268449365	5.944544579	1.254714968	4.637297238	10.43216656	4.507813665	2.454912848	7.072285912	5.61205756	0.434665764	High
TCGA-CC-A8HV	0.764383562	1	5.896531007	4.092190521	4.861722172	1.453438561	4.360279988	9.298360472	3.738281453	0.603596675	2.020271053	3.109377277	0.611128641	High
TCGA-CC-A8HS	0.821917808	1	6.290619768	6.155194679	6.27034766	2.917393563	5.519686569	11.46971222	5.292623486	3.632582317	4.85561104	4.625843245	0.650844446	High
TCGA-DD-A1EH	4.095890411	0	6.92210625	3.547351112	6.087558311	0.787348876	5.130247239	11.01372213	4.670205846	2.215895994	4.718498628	2.571482658	0.47527402	High
TCGA-RC-A7SK	1.293150685	0	7.049744018	6.870496652	6.635987954	0.672651629	4.544367918	10.12272176	5.895399573	4.857801891	7.671705229	6.761541925	0.353155016	Low
TCGA-2Y-A9H2	4.742465753	0	6.143868878	4.69088637	5.829408162	1.384491944	3.054831116	7.572391004	3.897521191	2.752534526	4.619090158	5.12922943	0.533643691	High
TCGA-CC-A7IK	0.717808219	1	8.135892401	4.115790692	7.688259402	1.5663768	4.293657405	10.30424647	4.820929479	4.769491423	6.000401194	1.428464026	0.508514928	High
TCGA-DD-A4NG	2.197260274	1	6.847394405	3.463086185	5.481447492	0.583519084	2.994163328	7.887575228	3.703588014	2.519265114	5.464553918	5.703986604	0.410783509	High
TCGA-G3-A25S	1.139726027	1	7.788124495	4.890543972	5.465533755	0.933572638	4.442094212	8.933922235	5.608617068	3.574997615	6.972906286	3.339408221	0.507666526	High
TCGA-ZP-A9CZ	1.934246575	0	6.75305893	5.146581913	7.450039168	1.16542962	4.771616236	11.00061463	5.402336761	4.480129378	5.831248965	5.947065298	0.399603259	High
TCGA-DD-A1EA	6.616438356	0	9.556646869	4.331153425	7.622278092	0.699018519	3.883874927	10.28902406	5.329859111	5.688647564	7.425974509	6.95305683	0.249797696	Low
TCGA-DD-AACV	4.194520548	0	8.874553546	7.618262152	7.670472139	2.34553831	3.314798018	10.99467589	5.831466866	5.451333117	5.872119547	5.701743104	0.369498573	High
TCGA-UB-A7MC	1.369863014	0	9.807834506	4.099236283	6.227791126	2.455070718	4.197385776	10.07949332	5.640375098	5.733785458	6.310563706	5.865785225	0.489183409	High
TCGA-DD-A73G	9.528767123	0	5.765643475	3.94901192	6.308956026	0.29818907	3.514059121	9.786777177	5.880019362	2.825154692	6.743867682	4.516519498	0.335921937	Low
TCGA-DD-AADD	3.37260274	0	9.246968087	4.029399877	6.256437048	1.671202777	4.958151315	10.81980068	6.201539769	4.72504854	7.723179681	4.594333562	0.454558971	High
TCGA-G3-A25T	4.254794521	0	6.643685942	4.197440822	6.460763857	0.849518948	2.911020405	6.612831646	3.866106808	1.147892776	6.967139781	6.635117341	0.471473404	High
TCGA-DD-AACZ	0.468493151	1	8.50685579	2.733224167	5.711194773	1.32900875	5.721170296	9.012285682	4.07718317	1.159952045	4.454202219	1.065710164	0.693486935	High
TCGA-G3-A5SI	2.104109589	1	8.329016826	5.025312343	6.346198123	0.988630159	3.994317228	10.87817732	4.01154931	3.208111425	4.634477105	5.767191303	0.330319576	Low
TCGA-DD-AADA	3.378082192	0	5.673434875	4.936425936	5.027114232	0.196732928	2.688493711	11.12147032	4.380660193	1.99526742	5.928635622	2.713717807	0.25028832	Low
TCGA-G3-AAV2	1.019178082	0	10.52729226	5.772381882	8.364466065	0.11196609	3.38348312	11.50554412	6.658422872	4.219199504	7.402725587	6.462865406	0.070002565	Low
TCGA-O8-A75V	1.473972603	0	8.382580799	4.356911447	6.567629104	0.298071735	4.450096096	9.913290661	4.319661284	1.287354085	5.860116096	6.054004054	0.336063937	Low
TCGA-DD-AAE6	0.38630137	0	7.861946682	7.075392505	6.389067702	1.372673558	4.105543992	10.2383289	5.283006837	5.363938488	7.418706911	4.83721162	0.41308327	High
TCGA-DD-AAE1	1.512328767	0	7.747472664	4.979888155	5.758852133	0.454070583	3.736897065	10.41705533	4.799584701	2.280451579	4.330120936	0.468322644	0.400399058	High
TCGA-CC-A7II	1.093150685	0	5.871323731	3.51881207	5.464455898	1.931607422	3.173831016	5.811789539	5.210174533	1.512479747	0.389346536	2.118226814	0.773603367	High
TCGA-DD-A114	3.147945205	1	7.629288856	4.327263402	5.536152393	2.052728885	4.874447805	9.082534684	4.977655433	3.167213394	5.490486698	2.897085497	0.664607669	High
TCGA-NI-A8LF	2.189041096	0	9.143402603	5.207693765	6.242221395	0.316956668	2.669253587	11.34907169	5.634387071	4.631104282	6.277118126	5.35658754	0.116738767	Low
TCGA-DD-AADK	2.873972603	0	6.905806965	4.619448226	5.765293393	0.36927104	4.777724793	10.78666848	4.851014391	1.014355293	5.662142822	5.508507884	0.359915713	Low
TCGA-DD-AAW3	4.473972603	0	10.16198654	6.378717956	7.647033111	0.397364885	4.146655222	9.02671708	6.344968713	5.386107358	6.831682201	5.907068517	0.313741201	Low
TCGA-DD-AACJ	5.75890411	0	7.911827577	4.243067325	8.222354421	0.051302489	3.820720191	9.513427184	5.079668242	3.759794996	6.323463748	5.95780551	0.275066939	Low
TCGA-BC-A10T	2.293150685	1	6.911909647	5.028582412	7.306514711	0.898479256	3.115149799	10.78840081	6.485116035	4.681943947	6.65926241	6.221587121	0.24474946	Low
TCGA-DD-AACX	0.465753425	0	8.84478484	4.237035918	7.944183781	1.085356667	4.114808429	8.837275336	4.900316185	4.64655439	7.385277441	5.986329013	0.416633563	High
TCGA-G3-A3CJ	1.62739726	0	9.336889889	4.831046237	7.049943274	0.15885403	2.673624261	8.167096452	6.76449611	4.208361183	7.735240543	6.216394719	0.236120369	Low
TCGA-DD-A119	0.610958904	1	6.722804799	5.296358288	6.599054406	0.06681251	3.19378751	8.950899945	5.61319864	3.718252016	6.343891009	5.221741774	0.302914866	Low
TCGA-K7-AAU7	0.983561644	0	6.16068023	3.862867922	5.692003076	1.66766509	3.571701077	8.281376946	4.161089547	2.911327267	4.987575544	4.252771384	0.57730748	High
TCGA-G3-A25Z	1.794520548	0	9.507031871	5.424502249	7.469067067	0.287945039	3.786000343	10.7309247	5.358385712	3.1244274	6.2131295	6.750928021	0.191434177	Low
TCGA-ZP-A9CY	2.142465753	0	7.693244397	5.045399284	7.378370295	0.359071312	2.99238777	10.61438631	5.527530178	5.184847579	7.269069625	6.344936766	0.177103439	Low
TCGA-WQ-AB4B	1.082191781	0	6.989076547	5.079390912	5.994271965	0.430927517	3.023184369	8.600894508	4.740587618	3.139485867	6.665638638	5.733964374	0.339161864	Low
TCGA-EP-A2KB	1.632876712	1	8.194210693	3.764983022	6.817115411	0.794769348	4.405447844	10.40041006	4.313078931	2.120484657	5.308248005	1.092681041	0.456852582	High
TCGA-DD-A4NP	9.063013699	0	9.050519655	5.012899365	7.796966271	0.068189259	2.972472098	9.816628984	6.113164973	4.958828759	8.203958725	6.20843142	0.159774261	Low
TCGA-DD-A4NH	2.512328767	0	7.073984069	2.943377518	5.154826208	1.72678763	4.707701473	6.811110055	3.481893052	1.559491813	3.778155999	2.028250876	0.791434845	High
TCGA-DD-A73E	0.120547945	0	9.237991458	5.575082353	7.720478902	0.68212379	4.409764291	10.65248452	5.045809889	4.838331608	6.892228289	2.546956178	0.363022668	Low
TCGA-ED-A82E	1.117808219	0	5.773827579	3.791407768	6.211884402	0.343464676	3.87712582	1.104605043	3.769951536	1.591057019	5.061711404	6.771815607	0.814362583	High
TCGA-DD-AACE	5.983561644	0	7.708667319	4.083638879	5.851821487	0.357495703	4.705214896	10.60404899	4.469475765	3.408399379	7.178293362	6.90840343	0.313953468	Low
TCGA-ED-A5KG	2.339726027	0	6.699899994	4.164633442	5.563911626	1.530570204	4.731253854	7.353748485	4.986565664	3.288388095	4.328606717	1.450591032	0.745164447	High
TCGA-CC-5258	0.353424658	1	7.731442588	4.085416158	4.87840656	1.604498374	5.796670427	8.742332344	4.922464285	1.965285603	3.659993039	1.704871964	0.744193177	High
TCGA-2Y-A9GU	5.312328767	0	6.00993832	5.053176517	5.993620022	0.722378586	5.264637761	11.94819116	5.819836761	4.167959996	7.240156884	3.96842258	0.395234016	High
TCGA-DD-AADF	0.315068493	1	6.774708006	6.011920477	7.270117753	0.646070469	3.645009884	10.15179858	6.748936149	5.408718653	6.254376731	5.272971233	0.313447548	Low
TCGA-DD-A4NL	4.687671233	0	8.214671736	5.355844392	6.650302156	0.195725548	2.346786733	10.21545571	5.421135758	4.769507291	7.306357947	6.198022608	0.134491282	Low
TCGA-2Y-A9GW	3.482191781	1	7.890368257	5.004272161	5.698629666	0.429535626	4.248193249	8.602768261	4.67827477	2.505077915	5.801324236	5.568755704	0.425344795	High
TCGA-CC-A7IE	0.594520548	1	6.399350565	2.250870645	5.085768802	1.269212724	3.408793367	9.044582095	3.301002256	0.727615551	2.362020949	0.354452161	0.58255989	High
TCGA-DD-AACS	4.942465753	0	9.512918789	6.764915368	5.19647328	1.640297002	4.769549606	11.62491692	4.926526096	3.474319221	6.490826815	4.852553229	0.403135005	High
TCGA-DD-AADI	2.97260274	0	6.999960551	5.971396403	6.733571271	0.233642683	3.676797713	9.852514372	4.637285644	0.600745498	3.93205172	4.77614611	0.329138682	Low
TCGA-CC-A123	0.6	0	6.026131662	3.289849217	5.414856024	0.644317778	3.379399163	9.257211738	4.010394949	0.45048546	4.187656912	1.349082146	0.478661721	High
TCGA-ES-A2HS	1.884931507	1	7.991925971	6.531220806	7.733778002	0.21685836	2.587220954	9.378132259	6.505085857	4.259618994	6.858933357	5.581128257	0.20371851	Low
TCGA-5R-AA1C	1.424657534	0	10.03253261	4.323189901	8.18164823	0.571822407	4.624030689	10.01598937	5.86006642	4.536805144	6.87537093	5.173539231	0.331305923	Low
TCGA-DD-AAD5	3.684931507	0	6.493607308	3.808199682	6.361782393	1.388850793	3.704650675	7.181026	3.693107765	1.74196308	5.729261809	1.913607512	0.655676201	High
TCGA-BC-A112	0.419178082	1	6.485061277	3.297851706	5.918025993	0.998267726	4.244818575	9.505500359	4.51825186	0.958211648	3.95265972	0.576763978	0.566164557	High
TCGA-G3-A3CI	0.493150685	0	6.080551077	4.208290943	6.563876553	0.260507478	2.996497216	12.23444324	5.799589882	3.922530886	7.49987219	6.231234623	0.115357661	Low
TCGA-BC-A10W	0.249315068	1	8.565747956	4.018634174	6.459774218	2.124129585	6.699128212	11.93018794	4.184732554	1.66101986	5.219911946	3.058177935	0.635187455	High
TCGA-DD-A1EG	3.75890411	1	7.630317368	4.697145506	6.04354574	0.517225293	4.3952205	8.889065537	4.484273498	1.594166328	6.537331792	5.388647627	0.434167714	High
TCGA-DD-A1ED	6.304109589	0	9.225357604	5.163655713	6.729127186	0.083792032	2.758708252	9.524064656	6.051676619	5.115407855	7.177922774	6.1584259	0.171586706	Low
TCGA-BC-A10Z	0.093150685	1	6.908083932	4.492494152	7.562254637	1.029558897	3.671961342	9.430488932	6.753274255	5.610171473	6.395864836	3.976931803	0.414311086	High
TCGA-G3-A5SM	1.424657534	0	7.577548166	4.365181597	6.49184989	0.476433536	3.661156715	9.568843659	4.495209066	2.977774477	7.932714957	4.76565143	0.340797866	Low
TCGA-DD-A3A9	2.550684932	1	6.439583247	3.848547831	5.259389254	0.177598929	3.294297255	9.875663662	4.697284537	1.00345832	5.786379419	5.130506728	0.299976148	Low
TCGA-DD-AAE0	1.520547945	0	6.152830377	4.050344969	6.036641794	1.102859658	3.55875743	6.472603117	4.83741853	0.770194755	3.260402093	2.243273017	0.662566194	High
TCGA-DD-AADV	1.57260274	0	7.299463559	6.980442369	6.475031365	1.759837596	3.566096671	10.9674621	7.012596606	6.189259228	7.329627734	6.368464555	0.34067577	Low
TCGA-2Y-A9GY	2.073972603	1	6.355421578	4.164874755	4.967828001	1.380895648	4.287368862	7.923541422	3.295252823	1.965396436	3.057207636	0.251567621	0.716693011	High
TCGA-DD-A1EJ	2.753424658	1	8.172785013	3.893934903	5.78305847	1.590290621	5.228091389	11.89472755	4.555632126	1.783959467	5.323002503	3.923985834	0.466786589	High
TCGA-DD-A1EB	5.526027397	0	7.79121304	4.73776787	5.949752021	0.332622014	3.51903861	11.37812641	4.95052907	5.170449887	7.78499204	3.795704618	0.232365507	Low
TCGA-DD-AA3A	1.123287671	1	5.832578662	3.411263527	5.027220415	2.014605243	3.93506366	4.36841217	4.479948367	1.047328984	3.37313312	5.309791007	0.848678062	High
TCGA-PD-A5DF	1.750684932	1	6.785086231	5.577129683	6.623117702	1.432424977	3.435055135	9.88661858	4.688672738	3.55965088	6.100597167	4.896131351	0.416507398	High
TCGA-UB-A7MF	0.58630137	1	6.63966919	4.38259809	7.060882876	0.943283738	5.139318047	11.42145722	4.925230409	3.056531507	5.7845066	5.250192285	0.406061471	High
TCGA-2Y-A9H7	3.2	0	6.597662268	4.205259561	7.119960978	0.508530069	5.391021851	11.52973853	5.90298764	3.607922067	5.725882911	4.457915993	0.386324851	High
TCGA-GJ-A6C0	0.084931507	1	7.963337709	3.15041345	5.529842805	1.242450074	3.921436331	9.364627583	5.444875744	3.870463362	6.612753519	3.636775407	0.470704185	High
TCGA-RC-A7SB	1.610958904	0	7.50907189	5.951100505	5.84986669	0.529571108	3.239474421	10.63566906	5.334400228	5.069663504	5.81739558	6.239195616	0.234262343	Low
TCGA-UB-A7MD	0.142465753	1	7.971081933	5.288281036	8.010716071	0.776861994	3.936468339	8.587902751	6.198678801	4.697417994	7.048866094	4.649080816	0.420547198	High
TCGA-G3-A7M5	1.224657534	0	7.809670392	6.433239904	6.712543508	0.171847314	3.418216939	10.46903389	5.461610409	4.734606664	6.606907061	6.361975346	0.20316693	Low
TCGA-G3-A3CH	2.136986301	0	8.170782349	4.941289454	7.43876358	0.622836666	3.216439344	11.28795739	4.226454582	3.950981571	5.699149039	6.372072775	0.190032077	Low
TCGA-FV-A23B	5.073972603	1	7.432805779	4.016968702	6.023505983	1.366587995	4.727969451	10.65654437	5.447446954	3.536065337	5.259193381	4.606690947	0.464910614	High
TCGA-DD-A113	6.643835616	0	6.991061471	5.063425283	5.784540626	0.950617715	4.998412162	12.24532	4.400346651	2.700927932	6.134886266	6.750122756	0.326346116	Low
TCGA-DD-AAE2	1.747945205	0	9.109727247	5.680380623	8.165889836	0.805209896	2.83011332	11.33671263	6.205376872	4.310267402	7.1716592	1.724562965	0.2289978	Low
TCGA-DD-A11A	0.216438356	1	8.959778268	3.743730376	6.754240816	1.091462891	4.08726764	12.21736196	5.755873007	6.101622765	8.14381532	7.24922251	0.204409177	Low
TCGA-ZS-A9CD	3.797260274	1	8.178898352	4.269781238	6.651116288	0.184470737	4.237510182	9.716151021	4.992496541	2.605873566	7.257218104	6.015229929	0.311780823	Low
TCGA-KR-A7K8	2.482191781	0	6.983017524	4.489074035	6.928845221	0.556601082	4.118932769	10.73056159	4.289664813	2.734720457	5.127208167	0.029417547	0.434138887	High
TCGA-DD-A4NA	2.761643836	0	6.008249325	2.60895114	5.879401906	0.94027953	3.015444045	4.75195639	3.880783465	3.952491993	6.212948638	2.955852132	0.677790273	High
TCGA-CC-A7IH	1	0	9.379851173	5.74970856	7.311917206	0.457226546	3.854614098	10.7846126	5.48871744	3.243181602	6.805492386	3.83802395	0.267356976	Low
TCGA-DD-A3A2	5.838356164	1	6.57242587	3.278520081	5.771286091	0.107286135	2.831005687	12.09447586	5.432805779	4.724186396	7.788870342	5.732049359	0.103225672	Low
TCGA-G3-A6UC	1.838356164	0	10.26159216	6.331792982	8.013243941	0.588516767	3.511733681	10.26752234	6.639216243	7.02159743	7.778136939	6.163090099	0.200871679	Low
TCGA-KR-A7K2	2.271232877	0	6.362701319	5.767779254	6.743334539	0.311503115	3.146264195	9.547901295	5.068954507	3.659410849	6.247637047	5.816090219	0.287502005	Low
TCGA-5R-AA1D	1.230136986	0	6.082119229	3.4826418	5.677026136	0.164657575	2.849278733	9.544471862	5.456198329	4.484692412	6.487939693	4.452496599	0.288487281	Low
TCGA-DD-AACD	1.043835616	1	7.374444849	4.308855941	6.513110125	0.204265945	2.749019311	8.608605241	5.411249966	3.935629467	6.300941874	5.099265744	0.295947849	Low
TCGA-DD-AAVV	6.726027397	0	7.9372873	3.756404206	6.404184456	0.572016513	4.857334125	11.448925	4.330049208	1.399608622	6.199878429	3.859979484	0.361197328	Low
TCGA-BC-A216	3.701369863	0	7.184997298	4.231040652	5.999932372	2.127963378	4.880117346	10.54977485	5.469508326	5.43959322	5.437300991	4.577404657	0.558671622	High
TCGA-DD-AAVU	6.032876712	0	8.015319148	5.402244655	7.031630083	0.338338835	4.139968753	10.2884024	6.426772964	3.815247506	6.610109447	5.455817078	0.292372373	Low
TCGA-CC-A5UD	0.832876712	1	8.274184771	4.091056613	5.791707297	2.12631213	4.563566958	6.757908653	3.518346292	2.872198366	5.901644084	1.595408178	0.794155676	High
TCGA-DD-A1EK	1.528767123	1	6.425992966	4.624024838	6.641186177	0.427820684	3.140631434	10.33155016	4.971828616	3.73773002	6.537602033	5.378626063	0.264701465	Low
TCGA-CC-5260	0.238356164	1	6.173511248	4.08211497	5.972311254	1.992007009	3.655214423	1.434721625	3.704606413	1.742609903	2.525617899	4.208610898	1	High
TCGA-RG-A7D4	3.008219178	0	7.575826623	3.975428422	5.502413352	1.449746239	3.833315167	9.354044591	4.008334494	2.409553867	4.390839621	2.957097397	0.52412685	High
TCGA-DD-A116	4.443835616	1	8.956553597	4.400332987	7.802977049	0.291839273	3.193204014	8.979036709	4.992899826	2.641962131	5.38698679	3.617016311	0.318708956	Low
TCGA-CC-A7IF	1.778082192	1	6.369517085	5.55315158	6.717158193	0.962882128	3.444733317	10.2553493	4.209936782	4.312185938	5.130395524	6.066444437	0.339914375	Low
TCGA-FV-A3R3	1.002739726	1	5.813858133	4.317173803	6.121413331	0.149909668	4.236370156	10.60007281	6.226408339	5.699548856	7.370200034	5.697081547	0.299300109	Low
TCGA-DD-AADG	3.136986301	0	9.10755397	6.905442365	8.393248433	0.509037042	3.711043305	10.56294366	6.357064573	5.260571458	7.678440281	4.254231207	0.250015244	Low
TCGA-CC-A3MC	0.994520548	0	7.850108058	4.370199162	5.952892642	0.966873397	5.59724511	10.3022914	4.182032765	2.951606444	5.988318855	4.732166069	0.504033574	High
TCGA-FV-A4ZP	6.810958904	1	5.877444884	3.551405273	5.215736831	0.606347467	2.392207499	8.9375236	4.766849545	0.012926174	4.917789759	1.787808553	0.407107004	High
TCGA-BD-A3EP	1.120547945	0	7.131460872	4.708308651	5.942279902	0.498965654	3.510518919	9.544143389	4.631552508	2.461083214	5.533610067	4.813252747	0.354132999	Low
TCGA-G3-AAV6	0.178082192	1	6.451064362	4.572192399	5.223542255	1.47529245	4.780100084	7.980962679	5.386669566	2.184756353	4.981501068	2.201602498	0.697210224	High
TCGA-DD-AACI	4.432876712	0	6.761254685	4.790740765	5.892084967	0.188021051	3.277806259	10.43536231	5.046172347	1.859890059	5.715058694	4.557397836	0.267136954	Low
TCGA-DD-AACN	3.567123288	0	9.850944562	4.821786735	6.817986444	0.311154315	4.507363353	10.21821218	5.005849076	2.690774652	5.23003389	4.865349738	0.318757058	Low
TCGA-DD-AAED	2.090410959	0	5.753695451	4.934818407	4.051728816	0.54823932	3.292796471	9.095486958	3.701792997	3.480122914	4.303700393	2.091056613	0.466710762	High
TCGA-ED-A459	2.493150685	0	7.926112718	3.734579569	5.266014399	1.238481171	3.488167918	10.66171905	4.466607545	2.85967144	5.463262784	4.683140601	0.360788565	Low
TCGA-CC-A9FW	0.679452055	0	7.656396259	5.259969182	5.588435813	0.502737941	4.982596636	7.799012812	5.835138359	3.448253443	3.868271911	1.670795024	0.613520211	High
TCGA-2Y-A9GT	4.449315068	1	7.778521372	6.462814703	6.948132409	0.593019056	3.163627539	10.58897992	5.688076826	5.348891001	6.710909726	6.385453471	0.215271103	Low
TCGA-DD-AAD1	1.545205479	0	9.032508362	4.719867928	6.573418459	0.729792022	4.7989422	9.575457939	4.23213116	2.302611509	2.883777198	5.893536955	0.427292437	High
TCGA-CC-5259	0.684931507	0	4.845871374	2.67018318	4.650580765	0.242206149	1.701105424	8.829127461	2.775261292	0.712199563	4.674720512	2.944483671	0.33580271	Low
TCGA-DD-A115	6.964383562	1	7.384346883	5.82861635	7.879718017	1.243608155	3.233029057	10.17263302	6.412927142	4.852867789	7.178041333	0.831958289	0.412341733	High
TCGA-DD-AADR	5.556164384	0	7.231946907	5.027773329	7.52218996	1.188590824	2.950543067	10.76149838	5.41267315	3.625983477	6.132354746	4.677327824	0.295652576	Low
TCGA-G3-AAV5	0.969863014	0	8.499002341	4.038392282	7.780428219	0.536649754	5.174845808	7.52419143	5.633114387	3.164142649	6.842137852	6.346710511	0.512969343	High
TCGA-CC-A7IG	0.819178082	1	6.854840962	4.727871457	5.353231532	1.328319482	4.531456323	9.0442605	4.400128015	0.599984232	3.764038235	5.389477329	0.548493559	High
TCGA-2Y-A9GZ	2.323287671	1	7.059090243	7.119269015	7.304681695	0.598841578	3.785425004	11.61329088	6.300555736	6.582978935	7.555984828	6.248003443	0.209585924	Low
TCGA-BC-A5W4	1.498630137	1	6.922406006	6.394598169	6.727475328	0.231923873	3.84825737	10.31079691	5.130041263	3.771315147	6.506351223	4.718295861	0.300576395	Low
TCGA-EP-A2KA	1.717808219	1	6.347995114	3.290851959	6.113487979	1.074642438	3.637807291	8.644362847	4.195631069	2.220298995	6.656569304	5.146862912	0.473796646	High
TCGA-KR-A7K0	0.178082192	1	7.884080138	3.913435182	7.369458632	0.381283373	3.525893473	9.003597458	5.326220933	5.041956968	6.850631926	6.214439583	0.309942921	Low
TCGA-MR-A8JO	0.904109589	0	6.008726655	2.841047243	5.659790441	0.288771967	2.244734868	8.951171335	3.734579569	3.501961351	5.758047282	4.231109794	0.30802643	Low
TCGA-DD-A3A3	1.465753425	1	7.256932332	4.125006307	6.451824333	0.202386375	3.792772078	8.639635549	4.581562152	0.815247506	5.883589049	5.330042035	0.380236555	High
TCGA-DD-A118	9.416438356	0	6.805683262	4.611461598	6.132543942	0.483467554	4.781312497	10.27296645	4.558120663	1.521201533	6.283127257	5.546974693	0.395695225	High
TCGA-DD-AADU	1.517808219	0	8.920576166	5.035012394	7.465637415	0.074642438	2.951513196	9.220479905	4.981044335	4.25073424	5.698437978	5.35816414	0.230695832	Low
TCGA-2Y-A9GS	1.983561644	1	7.297819615	6.383792406	6.249832132	2.153416242	4.599061847	10.23490686	4.721197644	3.369005753	7.200820156	4.078362192	0.560140103	High
TCGA-DD-A3A1	0.638356164	1	7.529721016	4.191610024	6.897144808	0.226138561	4.300248216	9.933272242	5.302947762	2.550087997	7.307801902	6.129746666	0.314038827	Low
TCGA-DD-AACO	5.139726027	0	6.703640612	6.552666024	6.309943761	0.352193538	3.416191194	11.60283946	4.615369211	2.730531274	5.89864129	5.495915771	0.208394916	Low
TCGA-3K-AAZ8	1.084931507	0	8.940275712	5.978479381	7.226567292	0.141563582	3.992886234	10.03901471	5.801753619	4.805550425	7.251121633	6.199931418	0.242237031	Low
TCGA-MR-A520	0.62739726	0	6.166171119	4.565932222	6.919556995	0.171206827	3.347722343	11.79091878	5.604634766	4.325156118	7.776400131	6.770034817	0.140913947	Low
TCGA-G3-A25U	4.482191781	0	9.646787831	5.061050348	8.327853502	1.462314127	4.087895585	12.1674094	5.286947664	4.814073548	5.611010038	4.838714827	0.282710681	Low
TCGA-CC-A3MA	0.830136986	1	6.155115729	3.971046859	6.548498277	2.304861451	4.172471514	6.898182953	4.311815511	1.84020136	3.803537038	2.964601945	0.785202425	High
TCGA-DD-AAD2	1.802739726	0	7.655185079	5.151294646	6.310616417	0.509037042	4.260349398	9.69435127	5.270371957	3.437587302	6.956874444	6.008386041	0.356142147	Low
TCGA-5C-A9VG	0.898630137	0	7.605325425	3.232952336	6.57699671	1.242389096	5.68816357	8.924661102	5.947338872	7.433844122	7.175974625	5.076982299	0.58600275	High
TCGA-DD-AAVR	6.884931507	0	7.946206829	3.998881478	6.480415395	0.156008221	3.552352477	10.89123705	3.98531826	2.926511864	7.279409077	5.817144838	0.208483751	Low
TCGA-UB-A7MA	2.323287671	0	6.636614471	3.21183769	6.15434422	2.103329777	4.644231242	9.431319581	4.454774698	2.063571969	3.973400044	4.895569224	0.618632523	High
TCGA-CC-A5UC	0.950684932	1	6.863440456	3.808570396	6.305295695	1.45206823	4.112900262	8.444460844	4.757167295	1.992043276	4.939188958	2.782408565	0.598432394	High
TCGA-DD-A1EF	1.079452055	1	7.668884275	3.743741146	6.308921452	1.230326	4.848472717	8.939790461	4.476751064	1.488052203	5.548532185	2.421990737	0.597318179	High
TCGA-G3-A5SK	2.038356164	0	8.758447098	5.316011751	6.318150506	0.08011186	2.569515396	11.8878267	5.455544225	5.624779375	6.571863353	4.951377977	0.06883312	Low
TCGA-DD-AAVS	4.994520548	0	8.154961865	6.0271629	6.745132434	1.30287467	4.596249401	10.42947914	5.649195809	4.299347243	6.24414117	4.404221931	0.439140489	High
TCGA-DD-AAVW	6.347945205	0	7.448653214	4.93319492	6.05214632	0.981998742	4.710850506	11.62015438	3.927488802	1.997725964	4.715574932	5.34377378	0.369954216	High
TCGA-2Y-A9H3	4.153424658	0	5.351974546	4.91232412	5.530735612	0.119289768	3.071985714	9.907200291	3.41658306	1.105879183	5.663757328	6.012821168	0.281111928	Low
TCGA-DD-A4NI	2.235616438	0	8.942122109	6.220624037	6.878932512	0.216610069	3.195646816	10.05775175	5.312625243	5.985627936	6.319359616	6.409295885	0.192637741	Low
TCGA-GJ-A9DB	0.183561644	1	7.568222921	6.716546498	7.117566225	1.360364277	4.318201132	10.51486039	6.157813778	5.753088355	7.36979449	7.161442313	0.361944542	Low
TCGA-ZS-A9CF	6.608219178	0	8.006407995	5.98918216	7.857967936	1.583759754	4.094092469	10.64999225	7.335423407	6.660385314	7.556568896	4.624562998	0.389819398	High
TCGA-DD-A1EI	0.501369863	0	8.303463868	4.883625703	6.120584186	1.246651303	4.817172985	10.47330687	4.615004242	2.138486844	4.980436657	5.073224699	0.451612722	High
TCGA-DD-A4NJ	2.542465753	0	7.263981803	5.537395474	7.066109646	2.273873908	4.502445178	10.32664127	4.213292839	4.82700601	5.48510154	6.079542384	0.524354369	High
TCGA-DD-A11C	1.81369863	0	7.439493489	5.044949232	6.740200365	1.4559124	3.361992886	10.50846985	7.229204319	6.950989734	6.946808045	6.000423729	0.324729274	Low
TCGA-DD-A3A5	8.561643836	1	7.763141309	6.825894995	8.825367473	0.682483407	2.555570778	9.774809622	7.730352611	5.409170272	7.526538363	6.184189032	0.198729342	Low
TCGA-CC-5262	0.282191781	1	7.967523127	4.577591972	7.010435233	0.635429371	4.683174295	9.177734704	5.312251298	2.460926001	6.115039487	4.815483208	0.446741168	High
TCGA-DD-A4NE	1.808219178	1	6.386209123	4.54067827	6.87643468	1.892002369	4.860501022	10.39775484	4.662746694	3.221830691	5.547369622	3.942852268	0.568223903	High
TCGA-KR-A7K7	2.605479452	0	7.03540617	2.926682639	6.208872271	0.786261785	2.913339435	8.63042513	5.441015298	1.757151291	5.083111227	0.22292818	0.478426461	High
TCGA-DD-AAW1	5.449315068	0	10.23383942	5.337950095	7.935392562	0.145220937	2.907967406	8.872634561	6.004042893	5.095650198	6.804547955	4.106976388	0.240553165	Low
TCGA-DD-AACH	0.534246575	1	8.470419727	4.697039833	7.125408304	1.983677695	5.688208339	11.35221296	3.967565202	3.494901974	5.671907576	4.254911449	0.546542969	High
TCGA-DD-A1EL	1.136986301	1	8.495314215	3.635173947	7.513582332	1.477936316	3.955647583	8.593560314	4.496871349	2.80252412	6.500371857	0.395720913	0.585441013	High
TCGA-G3-A3CG	1.843835616	0	8.641525438	2.93015068	6.553620079	0.302640751	5.151915627	10.28586108	5.051084926	4.205353411	7.211788057	4.945546841	0.373740795	High
TCGA-DD-AAE4	1.665753425	0	7.89793014	5.661541548	8.303127278	0.537544572	2.482357838	11.70989913	7.559366383	5.031258437	7.341369376	5.747277287	0.087622006	Low
TCGA-DD-AACF	1	1	8.64685028	6.68707749	6.576720147	0.652325868	3.531131892	10.43960247	4.484756849	4.268928383	4.999170212	5.921319688	0.269006785	Low
TCGA-DD-AADC	1.164383562	1	7.18289685	4.47625206	4.731411361	1.992840926	4.611355362	8.284124961	3.551946609	2.108992734	4.723345582	4.298020398	0.680336138	High
TCGA-WX-AA46	2.071232877	0	10.15857801	6.020435528	8.009375728	0.112366523	1.914564523	10.85541646	6.384630085	5.69523386	7.630910687	6.614148851	0	Low
TCGA-WX-AA44	1.684931507	0	6.2225457	5.095996131	6.030177144	1.008128286	5.176438471	9.578775722	4.085399161	2.207705476	5.581474781	5.73432214	0.525813229	High
TCGA-EP-A12J	1.561643836	0	9.432582613	6.50518592	8.640862379	0.588612707	3.758825489	9.190201241	6.714571118	5.716368152	7.303362489	5.34008509	0.306671375	Low
TCGA-YA-A8S7	1.128767123	1	6.509974474	4.244947931	5.534064716	1.484395963	3.938389308	6.664571015	4.529227508	2.200221838	4.957199573	3.036098865	0.692043093	High
TCGA-DD-A1EC	1.649315068	0	7.298409048	2.821546959	5.587304977	0.981852653	3.661920579	7.913763069	5.723662309	6.421724873	5.709649059	3.166667247	0.523809194	High
TCGA-DD-A4NQ	1.021917808	1	8.298140029	4.035324783	5.802441401	1.690774652	4.854419614	9.975616144	2.948395267	2.838992093	6.917475914	4.455268032	0.539964092	High
TCGA-BC-A69H	1.216438356	0	6.873725857	3.979376033	5.693548288	0.817213924	4.269489529	8.736856148	3.047922219	0.849839173	5.085280176	1.604640696	0.568640035	High
TCGA-G3-AAUZ	1.315068493	0	8.480739317	5.221861618	7.713412636	0.55924706	3.122026591	10.54172062	6.366087867	5.15014533	5.515419156	4.084030239	0.242685848	Low
TCGA-DD-AAD8	3.339726027	0	5.836499825	6.525240464	6.483678755	2.010923027	3.742372768	11.40865243	5.539171221	5.738451706	6.831433929	4.229657134	0.43276995	High
TCGA-DD-AAEK	2.923287671	0	8.93720931	5.642635153	7.940803957	0.957988867	4.157585428	9.935004266	5.516090811	3.963270653	6.686275001	6.377017869	0.337861873	Low
TCGA-DD-AAW0	5.520547945	0	9.278108143	4.976317806	6.708322448	0.453122447	5.120310464	11.56399082	5.231785666	3.168978925	6.030525894	7.200265004	0.264318558	Low
TCGA-4R-AA8I	0.717808219	1	8.863819232	4.341238596	7.654574453	1.033652052	3.693955235	10.83120961	6.755464465	6.12621093	8.088678012	7.128514062	0.236334676	Low
TCGA-DD-AAD0	0.375342466	0	9.265500423	5.89480079	7.56367906	0.904503366	4.563042173	9.426700433	5.460552551	3.243333957	5.881537375	3.130650868	0.456149389	High
TCGA-DD-AACC	4.616438356	1	8.471525248	5.139338514	6.452018795	0.564329387	3.705037909	10.33182231	4.248337484	2.1567202	4.588948446	4.27524549	0.322902203	Low
TCGA-BC-A8YO	1.539726027	0	7.024717491	5.45837216	6.840731354	2.816968269	4.741073225	10.04548324	5.145114939	4.496666864	5.773598158	2.502890664	0.681697029	High
TCGA-DD-A4NS	6.728767123	1	9.375125035	5.495637607	7.302984307	0.439889048	3.289568914	9.916937863	5.751436941	4.961771479	6.506100461	5.789697956	0.230130023	Low
TCGA-DD-AACP	1.136986301	0	7.393875207	4.413553465	5.825134335	1.596410431	4.252317252	8.797471207	4.376811293	2.988866432	4.685340302	3.690439445	0.581758793	High
TCGA-DD-AAEB	1.309589041	0	7.882889387	5.590622977	6.950968745	0.076285443	2.712045449	10.17378305	5.770221189	4.619137123	6.778728988	5.151416428	0.176685832	Low
TCGA-2Y-A9HB	0.712328767	0	8.301652117	6.208234358	7.567816931	0.44010174	4.452437294	10.5994796	6.237605781	6.070782151	7.684228245	6.929506975	0.263388027	Low
TCGA-DD-AACQ	1.183561644	1	6.6170266	5.849899208	6.936379997	0.552377071	4.198187666	10.56095039	5.113287932	2.977243283	5.867088427	4.596869564	0.355406238	Low
TCGA-ED-A7XO	1.169863014	0	8.165585889	6.864037533	8.152894753	1.606205313	2.926511864	11.06612485	6.605698776	4.49440921	7.128869729	6.351064666	0.251516086	Low
TCGA-MI-A75C	0.797260274	0	7.498076106	4.276593438	6.798462729	0.362105136	4.255689555	6.038811469	4.209554741	2.331045908	7.610764277	4.631325502	0.570648866	High
TCGA-ED-A4XI	2.243835616	0	7.758174569	5.53763775	6.913150315	0.348345745	3.594309673	11.29968975	5.587055895	4.150957663	7.706366161	6.594624683	0.179647986	Low
TCGA-XR-A8TG	2.460273973	0	7.504788803	5.439616489	6.745082673	1.987138926	3.585623584	10.14875874	6.18310733	5.986224329	7.350661663	5.965657322	0.417625521	High
TCGA-G3-A25Y	1.238356164	1	7.758105262	4.594685886	6.764758824	1.410829519	5.333731419	9.692384652	3.859611811	1.753347806	3.559063469	3.136831202	0.60259127	High
TCGA-ES-A2HT	1.2	1	8.243714298	4.826517981	6.890543972	0.072860402	3.613319476	8.903706543	5.993889437	3.147860223	8.018599126	5.313049899	0.299335793	Low
TCGA-DD-AAEG	1.969863014	0	8.071191497	3.750724402	7.082054278	0.425351877	4.944769446	10.92282862	5.880940154	3.281431197	8.027607477	6.716148619	0.299201183	Low
TCGA-QA-A7B7	0.257534247	0	7.395074799	4.917708619	7.508826353	2.763347831	3.774491903	10.94154072	6.211779298	4.45666818	6.175135332	1.193771743	0.563811482	High
TCGA-DD-AAE3	1.550684932	0	9.390058439	7.481121307	7.091037566	0.010493419	2.411941402	9.496988156	6.633330939	4.598293736	6.084842396	5.703391447	0.143769451	Low
TCGA-CC-A3MB	0.863013699	1	7.62841346	4.389305231	5.835173738	1.995231234	5.182878978	9.997572004	5.105627797	3.165140152	6.05087386	2.165558254	0.64133135	High
TCGA-G3-AAV1	0.983561644	1	8.096873249	4.863992947	7.550015635	0.538240158	3.613567013	9.752937378	5.642617826	6.178571241	6.841698941	5.917737257	0.288254795	Low
TCGA-UB-A7MB	1.646575342	0	8.53142591	4.336190538	7.132233401	2.172583521	5.582715558	11.87634493	5.154421187	4.18070484	5.474695614	5.044328541	0.506377717	High
TCGA-DD-A3A7	1.147945205	1	5.742278443	3.854574206	5.019515117	0.461842838	3.400005018	9.23646607	5.234781034	2.072963272	7.001318111	4.659679142	0.383713876	High
TCGA-UB-A7ME	1.331506849	0	6.820444496	5.734899258	6.087199738	0.620023298	3.934035208	10.46027025	4.833279742	1.011638756	5.561598029	3.260266587	0.382588461	High
TCGA-CC-A7IL	0.761643836	1	9.088739751	6.125295674	7.766355311	0.422017657	3.707900214	9.958415109	5.456444773	4.988866432	7.514419766	0.296428039	0.363556685	Low
TCGA-G3-A25X	4.873972603	0	5.982338796	3.541006759	6.056930288	0.873025701	4.212927245	8.459797984	4.217432369	1.976510281	4.902092879	2.517804794	0.572956575	High
TCGA-DD-AADW	1.608219178	0	7.146714274	3.94016675	6.293600394	2.012068023	5.468387817	9.838128769	4.556821765	1.969933275	4.043151993	3.769623654	0.660008351	High
TCGA-EP-A3RK	0.994520548	0	8.760507727	3.695726623	7.095450826	1.227679474	3.728170863	8.885878758	6.09127881	3.165879789	6.764281126	4.124725152	0.442640959	High
TCGA-DD-AADO	1.24109589	0	6.965287912	3.23811426	5.819673292	0.299244658	4.054561993	8.080597443	4.508675842	0.148218272	3.825938232	3.007051943	0.506358135	High
TCGA-ZP-A9D0	2.989041096	0	7.393097813	5.259792216	6.761377035	0.226138561	5.0004688	12.00655838	6.186163773	6.322301344	7.408211688	7.133375491	0.226055376	Low
TCGA-MI-A75E	1.389041096	0	8.630564189	4.997206584	7.229303355	0.301821736	4.23493811	9.336641339	5.292564593	4.061741642	7.155256419	5.980665137	0.328820265	Low
TCGA-DD-AAEE	2.219178082	0	9.174618391	6.414181209	6.778296639	0.701149793	3.723394734	10.93431193	6.033535329	4.846222503	7.1788411	5.519004002	0.240414865	Low
TCGA-BC-A110	5.797260274	1	8.292311969	6.177395617	7.005654862	0.013212111	2.12535354	10.30350782	5.599011248	4.202676302	6.930899336	5.60375392	0.10369966	Low
TCGA-DD-AACB	6.367123288	0	7.407796301	4.765120973	6.42105158	0.552672171	3.524226697	6.416103347	5.045158982	3.185343275	6.353891364	4.520705102	0.520678163	High
TCGA-G3-A7M6	1.731506849	0	6.663141068	4.460342852	6.265513785	2.039980598	4.928578776	8.769094325	4.838432465	4.027914841	5.717404993	4.462582431	0.6629587	High
TCGA-ED-A8O6	0.153424658	1	7.933936689	3.776019741	5.580645998	0.803805652	4.414412948	9.667727351	4.185589077	0.620774066	4.919096911	0.827656458	0.521104999	High
TCGA-DD-AACY	3.97260274	0	8.534655779	5.44005854	6.58980243	0.136847604	3.978991822	10.9310724	5.540606984	3.19775533	6.007087834	5.613422622	0.22510906	Low
TCGA-DD-AAE9	1.978082192	0	7.767424394	4.916266435	6.643654198	0.528671329	3.371377643	10.19216457	5.683556107	3.279411863	7.056560769	0.672017935	0.363827924	Low
TCGA-BC-A10Y	1.947945205	1	8.511116937	6.197841807	6.239040914	2.195473592	3.374955996	10.16690835	6.961565453	6.515529543	7.520684676	5.102095387	0.418922205	High
TCGA-EP-A3JL	0.830136986	0	6.816062051	3.787265283	5.816643222	0.44456106	3.656565014	9.268123927	4.707176885	2.298951516	6.614008936	5.375126338	0.365610437	Low
TCGA-XR-A8TC	3.668493151	0	9.295880489	4.43086063	6.445824349	1.16889872	4.666966733	11.22074633	3.95778462	4.912113305	5.339041155	5.370903577	0.365837845	Low
TCGA-WX-AA47	1.523287671	1	6.708439713	3.166072676	5.539850518	0.140778656	3.044813751	7.220938367	4.38327574	5.205329949	6.036663771	3.872070284	0.43546681	High
TCGA-DD-A4ND	7.523287671	0	8.139575909	4.844656811	6.60633266	1.26213244	3.722684598	10.21442963	4.98697516	3.732258344	5.329102063	3.504493277	0.410341851	High
TCGA-2Y-A9GV	6.936986301	1	7.431779221	5.747169851	6.084455509	0.381504883	2.913377735	10.31789938	4.493929083	3.587292974	7.006052242	5.816735369	0.22181042	Low
TCGA-LG-A6GG	1.060273973	0	9.521962933	4.716820833	6.93525936	0.596267294	3.858070539	10.63915627	5.665969711	6.207299413	6.565572806	4.8623522	0.266568099	Low
TCGA-NI-A4U2	4.906849315	1	7.549587547	4.146133829	5.856647129	0.091801369	2.413946048	11.22714618	4.348855601	4.748262634	6.622388653	4.495995693	0.134974167	Low
TCGA-BC-A10S	3.898630137	1	8.879544961	5.919978808	7.178105091	0.052694111	2.964675869	10.29564578	5.423198287	2.251294931	6.442993243	6.161418126	0.154273127	Low
TCGA-BC-A3KG	1.863013699	0	6.693435382	4.235083677	5.761984641	3.135009441	3.514400039	9.805495933	5.601244861	3.784650548	6.539991611	0.269870983	0.688736605	High
